# Supplementary material for: (Acetonitrile-κN)[2-(diphenylphosphan­yl)ethanamine-κ2 N,P][(1,2,3,4,5-η)-1,2,3,4,5-pentamethylcyclopentadienyl]iron(II) hexafluoridophosphate tetrahydrofuran monosolvate
Source: Acta Crystallogr Sect E Struct Rep Online. 2011 Jul 23;67(Pt 8):m1135. doi: 10.1107/S1600536811028832 (PMC3212194; doi:10.1107/S1600536811028832)
Supplement: Supplementary file 1 [file e-67-m1135-sup1.cif]

##############################################################################
#                                                                            #
# This CIF contains the data in a paper accepted for publication in          #
# Acta Crystallographica Section E. It conforms to the requirements of       #
# Notes for Authors for Acta Crystallographica Section E, and has been       #
# peer reviewed under the auspices of the IUCr Commission on Journals.       #
#                                                                            #
# Full details of the Crystallographic Information File format               #
# are given in the paper "The Crystallographic Information File (CIF):       #
# a New Standard Archive File for Crystallography" by S. R. Hall, F. H.      #
# Allen and I. D. Brown [Acta Cryst. (1991), A47, 655-685].                  #
#                                                                            #
# The current version of the core CIF dictionary is obtainable from          #
# ftp://ftp.iucr.org/pub/cif_core.dic.                                       #
#                                                                            #
# Software is freely available for graphical display of the structure(s)     #
# in this CIF. For information consult the CIF software page                 #
# http://www.iucr.org/resources/cif/software.                                #
#                                                                            #
# This file may be used for bona fide research purposes within the           #
# scientific community so long as proper attribution is given to the journal # 
# article from which it was obtained.                                        #
#                                                                            #
##############################################################################
data_I
_audit_creation_method     SHELXL-97
_chemical_name_systematic
;
(Acetonitrile-\k<i>N</i>)[2-(diphenylphosphanyl)ethanamine-
\k^2^<i>N</i>,<i>P</i>][(1,2,3,4,5-\h)-1,2,3,4,5-
pentamethylcyclopentadienyl]iron(II) hexafluoridophosphate tetrahydrofuran
monosolvate
;
_chemical_name_common     ?
_chemical_formula_moiety     'C26 H34 Fe N2 O P +, P F6 -, C4 H8 O'
_chemical_formula_sum     'C30 H42 F6 Fe N2 O P2'
_chemical_formula_iupac
                          '[Fe (C10 H15) (C2 H3 N) (C14 H16 N P)] P F6, C4 H8 O'
_chemical_formula_weight     678.45
_chemical_melting_point     ?
_symmetry_cell_setting     monoclinic
_symmetry_space_group_name_H-M     'P 21/c'
loop_
    _symmetry_equiv_pos_as_xyz
    'x, y, z'
    '-x, y+1/2, -z+1/2'
    '-x, -y, -z'
    'x, -y-1/2, z-1/2'
_cell_length_a     11.9241(2)
_cell_length_b     12.92720(10)
_cell_length_c     21.4018(4)
_cell_angle_alpha     90.00
_cell_angle_beta     103.7900(10)
_cell_angle_gamma     90.00
_cell_volume     3203.89(8)
_cell_formula_units_Z     4
_cell_measurement_reflns_used     6488
_cell_measurement_theta_min     ?
_cell_measurement_theta_max     ?
_cell_measurement_temperature     200(2)
_exptl_crystal_description     polyhedron
_exptl_crystal_colour     red
_exptl_crystal_size_max     0.36
_exptl_crystal_size_mid     0.22
_exptl_crystal_size_min     0.12
_exptl_crystal_density_diffrn     1.407
_exptl_crystal_density_meas     ?
_exptl_crystal_density_method     'not measured'
_exptl_crystal_F_000     1416
_exptl_absorpt_coefficient_mu     0.632
_exptl_absorpt_correction_type     multi-scan
_exptl_absorpt_process_details
;
(SADABS; Sheldrick, 2008<i>a</i>)
;
_exptl_absorpt_correction_T_min     0.8044
_exptl_absorpt_correction_T_max     0.9280
_exptl_special_details     ?
_diffrn_ambient_temperature     200(2)
_diffrn_radiation_type     MoK\a
_diffrn_radiation_wavelength     0.71073
_diffrn_radiation_source     'fine-focus sealed tube'
_diffrn_radiation_monochromator     graphite
_diffrn_measurement_device_type     'Siemens SMART CCD'
_diffrn_measurement_method     '\w scans'
_diffrn_detector_area_resol_mean     ?
_diffrn_reflns_number     32150
_diffrn_reflns_av_R_equivalents     0.0465
_diffrn_reflns_av_sigmaI/netI     0.0407
_diffrn_reflns_theta_min     1.76
_diffrn_reflns_theta_max     27.53
_diffrn_reflns_theta_full     27.53
_diffrn_measured_fraction_theta_max     0.998
_diffrn_measured_fraction_theta_full     0.998
_diffrn_reflns_limit_h_min     -15
_diffrn_reflns_limit_h_max     15
_diffrn_reflns_limit_k_min     -16
_diffrn_reflns_limit_k_max     16
_diffrn_reflns_limit_l_min     -27
_diffrn_reflns_limit_l_max     27
_refine_special_details
;
Refinement of <i>F</i>^2^ against ALL reflections. The weighted <i>R</i>-factor
<i>wR</i> and goodness of fit <i>S</i> are based on <i>F</i>^2^, conventional
<i>R</i>-factors <i>R</i> are based on <i>F</i>, with <i>F</i> set to zero for
negative <i>F</i>^2^. The threshold expression of <i>F</i>^2^ >
\s(<i>F</i>^2^) is used only for calculating <i>R</i>-factors(gt) <i>etc</i>.
and is not relevant to the choice of reflections for refinement.
<i>R</i>-factors based on <i>F</i>^2^ are statistically about twice as large
as those based on <i>F</i>, and <i>R</i>- factors based on ALL data will be
even larger.
;
_reflns_number_total     7357
_reflns_number_gt     5518
_reflns_threshold_expression     >2sigma(I)
_refine_ls_structure_factor_coef     Fsqd
_refine_ls_matrix_type     full
_refine_ls_R_factor_all     0.0697
_refine_ls_R_factor_gt     0.0452
_refine_ls_wR_factor_gt     0.1022
_refine_ls_wR_factor_ref     0.1146
_refine_ls_goodness_of_fit_ref     1.028
_refine_ls_restrained_S_all     1.107
_refine_ls_number_reflns     7357
_refine_ls_number_parameters     410
_refine_ls_number_restraints     357
_refine_ls_hydrogen_treatment     constr
_refine_ls_weighting_scheme     calc
_refine_ls_weighting_details
         'calc w=1/[\s^2^(Fo^2^)+(0.0463P)^2^+3.1534P] where P=(Fo^2^+2Fc^2^)/3'
_atom_sites_solution_hydrogens     geom
_atom_sites_solution_primary     direct
_atom_sites_solution_secondary     difmap
_refine_ls_shift/su_max     0.001
_refine_ls_shift/su_mean     0.000
_refine_diff_density_max     0.484
_refine_diff_density_min     -0.519
_refine_ls_extinction_method     none
_refine_ls_extinction_coef     ?
loop_
    _atom_type_symbol
    _atom_type_description
    _atom_type_scat_dispersion_real
    _atom_type_scat_dispersion_imag
    _atom_type_scat_source
    'C' 'C' 0.0033 0.0016
                         'International Tables Vol C Tables 4.2.6.8 and 6.1.1.4'
    'H' 'H' 0.0000 0.0000
                         'International Tables Vol C Tables 4.2.6.8 and 6.1.1.4'
    'N' 'N' 0.0061 0.0033
                         'International Tables Vol C Tables 4.2.6.8 and 6.1.1.4'
    'O' 'O' 0.0106 0.0060
                         'International Tables Vol C Tables 4.2.6.8 and 6.1.1.4'
    'F' 'F' 0.0171 0.0103
                         'International Tables Vol C Tables 4.2.6.8 and 6.1.1.4'
    'P' 'P' 0.1023 0.0942
                         'International Tables Vol C Tables 4.2.6.8 and 6.1.1.4'
    'Fe' 'Fe' 0.3463 0.8444
                         'International Tables Vol C Tables 4.2.6.8 and 6.1.1.4'
_computing_data_collection     'SMART (Siemens, 1996)'
_computing_cell_refinement     'SAINT (Siemens, 1996)'
_computing_data_reduction     'SAINT (Siemens, 1996)'
_computing_structure_solution     'SHELXTL (Sheldrick, 2008<i>b</i>)'
_computing_structure_refinement     'SHELXTL (Sheldrick, 2008<i>b</i>)'
_computing_molecular_graphics     'SHELXTL (Sheldrick, 2008<i>b</i>)'
_computing_publication_material     'SHELXTL (Sheldrick, 2008<i>b</i>)'
loop_
    _atom_site_type_symbol
    _atom_site_label
    _atom_site_fract_x
    _atom_site_fract_y
    _atom_site_fract_z
    _atom_site_U_iso_or_equiv
    _atom_site_adp_type
    _atom_site_calc_flag
    _atom_site_refinement_flags
    _atom_site_occupancy
    _atom_site_symmetry_multiplicity
    _atom_site_disorder_assembly
    _atom_site_disorder_group
    Fe Fe1 0.34034(3) 0.71766(3) 0.027123(16) 0.02129(10) Uani d . 1 1 . .
    P P1 0.15826(6) 0.76600(5) -0.01156(3) 0.02342(15) Uani d . 1 1 . .
    C C1 0.1704(2) 0.9068(2) -0.02448(14) 0.0326(6) Uani d . 1 1 . .
    H H1A 0.1658 0.9210 -0.0705 0.039 Uiso calc R 1 1 . .
    H H1B 0.1066 0.9439 -0.0119 0.039 Uiso calc R 1 1 . .
    C C2 0.2854(2) 0.9428(2) 0.01627(14) 0.0323(6) Uani d . 1 1 . .
    H H2A 0.3036 1.0125 0.0023 0.039 Uiso calc R 1 1 . .
    H H2B 0.2819 0.9469 0.0620 0.039 Uiso calc R 1 1 . .
    N N3 0.37661(19) 0.86804(17) 0.00906(11) 0.0288(5) Uani d . 1 1 . .
    H H3A 0.4452 0.8867 0.0367 0.035 Uiso calc R 1 1 . .
    H H3B 0.3865 0.8725 -0.0322 0.035 Uiso calc R 1 1 . .
    N N4 0.3414(2) 0.76209(17) 0.11228(11) 0.0293(5) Uani d . 1 1 . .
    C C5 0.3538(3) 0.7830(2) 0.16497(14) 0.0383(7) Uani d . 1 1 . .
    C C6 0.3723(4) 0.8075(3) 0.23345(16) 0.0673(12) Uani d . 1 1 . .
    H H6A 0.4201 0.7536 0.2590 0.101 Uiso calc R 1 1 . .
    H H6B 0.2977 0.8108 0.2450 0.101 Uiso calc R 1 1 . .
    H H6C 0.4115 0.8744 0.2422 0.101 Uiso calc R 1 1 . .
    C C11 0.0710(2) 0.7202(2) -0.08884(12) 0.0266(5) Uani d . 1 1 . .
    C C12 -0.0186(3) 0.6496(2) -0.09300(14) 0.0348(6) Uani d . 1 1 . .
    H H12 -0.0393 0.6275 -0.0549 0.042 Uiso calc R 1 1 . .
    C C13 -0.0779(3) 0.6111(3) -0.15224(16) 0.0449(8) Uani d . 1 1 . .
    H H13 -0.1390 0.5631 -0.1544 0.054 Uiso calc R 1 1 . .
    C C14 -0.0491(3) 0.6418(3) -0.20778(15) 0.0484(8) Uani d . 1 1 . .
    H H14 -0.0900 0.6153 -0.2482 0.058 Uiso calc R 1 1 . .
    C C15 0.0397(3) 0.7114(3) -0.20442(15) 0.0454(8) Uani d . 1 1 . .
    H H15 0.0603 0.7324 -0.2427 0.055 Uiso calc R 1 1 . .
    C C16 0.0989(3) 0.7509(2) -0.14581(13) 0.0347(6) Uani d . 1 1 . .
    H H16 0.1593 0.7995 -0.1443 0.042 Uiso calc R 1 1 . .
    C C21 0.0576(2) 0.7543(2) 0.04064(12) 0.0263(5) Uani d . 1 1 . .
    C C22 -0.0415(2) 0.8155(2) 0.03221(14) 0.0329(6) Uani d . 1 1 . .
    H H22 -0.0592 0.8640 -0.0021 0.040 Uiso calc R 1 1 . .
    C C23 -0.1139(2) 0.8057(2) 0.07362(15) 0.0376(7) Uani d . 1 1 . .
    H H23 -0.1802 0.8486 0.0681 0.045 Uiso calc R 1 1 . .
    C C24 -0.0909(3) 0.7344(2) 0.12287(15) 0.0381(7) Uani d . 1 1 . .
    H H24 -0.1407 0.7287 0.1514 0.046 Uiso calc R 1 1 . .
    C C25 0.0048(3) 0.6711(2) 0.13068(14) 0.0373(7) Uani d . 1 1 . .
    H H25 0.0198 0.6205 0.1638 0.045 Uiso calc R 1 1 . .
    C C26 0.0793(2) 0.6815(2) 0.09000(14) 0.0329(6) Uani d . 1 1 . .
    H H26 0.1457 0.6386 0.0960 0.040 Uiso calc R 1 1 . .
    C C31 0.3973(3) 0.5719(2) 0.06174(13) 0.0313(6) Uani d . 1 1 . .
    C C32 0.3277(2) 0.5634(2) -0.00160(14) 0.0302(6) Uani d . 1 1 . .
    C C33 0.3808(2) 0.6228(2) -0.04312(12) 0.0282(6) Uani d . 1 1 . .
    C C34 0.4835(2) 0.6666(2) -0.00464(13) 0.0283(6) Uani d . 1 1 . .
    C C35 0.4940(2) 0.6366(2) 0.06001(13) 0.0310(6) Uani d . 1 1 . .
    C C36 0.3765(4) 0.5195(3) 0.12082(18) 0.0594(11) Uani d . 1 1 . .
    H H36A 0.2935 0.5089 0.1157 0.089 Uiso calc R 1 1 . .
    H H36B 0.4066 0.5631 0.1586 0.089 Uiso calc R 1 1 . .
    H H36C 0.4161 0.4525 0.1266 0.089 Uiso calc R 1 1 . .
    C C37 0.2230(3) 0.4958(2) -0.0221(2) 0.0565(10) Uani d . 1 1 . .
    H H37A 0.2472 0.4244 -0.0269 0.085 Uiso calc R 1 1 . .
    H H37B 0.1757 0.5206 -0.0633 0.085 Uiso calc R 1 1 . .
    H H37C 0.1777 0.4984 0.0105 0.085 Uiso calc R 1 1 . .
    C C38 0.3459(3) 0.6250(3) -0.11505(14) 0.0511(9) Uani d . 1 1 . .
    H H38A 0.3633 0.6931 -0.1304 0.077 Uiso calc R 1 1 . .
    H H38B 0.2629 0.6114 -0.1295 0.077 Uiso calc R 1 1 . .
    H H38C 0.3887 0.5718 -0.1323 0.077 Uiso calc R 1 1 . .
    C C39 0.5669(3) 0.7336(3) -0.0293(2) 0.0525(9) Uani d . 1 1 . .
    H H39A 0.6055 0.7812 0.0047 0.079 Uiso calc R 1 1 . .
    H H39B 0.5248 0.7733 -0.0665 0.079 Uiso calc R 1 1 . .
    H H39C 0.6248 0.6898 -0.0421 0.079 Uiso calc R 1 1 . .
    C C40 0.5907(3) 0.6656(3) 0.11617(17) 0.0556(10) Uani d . 1 1 . .
    H H40A 0.6533 0.6150 0.1206 0.083 Uiso calc R 1 1 . .
    H H40B 0.5622 0.6663 0.1555 0.083 Uiso calc R 1 1 . .
    H H40C 0.6196 0.7345 0.1090 0.083 Uiso calc R 1 1 . .
    P P2 0.63861(8) 0.00286(7) 0.17490(4) 0.0446(2) Uani d D 1 1 . .
    F F1 0.5407(4) 0.0479(5) 0.2052(3) 0.134(2) Uani d PD 0.779(7) 1 A 1
    F F2 0.7248(4) 0.0511(3) 0.23735(15) 0.0982(17) Uani d PD 0.779(7) 1 A 1
    F F3 0.6417(6) 0.1097(3) 0.13894(19) 0.0665(12) Uani d PD 0.779(7) 1 A 1
    F F4 0.7482(5) -0.0333(5) 0.1531(3) 0.131(2) Uani d PD 0.779(7) 1 A 1
    F F5 0.5555(7) -0.0414(4) 0.1165(3) 0.190(4) Uani d PD 0.779(7) 1 A 1
    F F6 0.6392(6) -0.0983(4) 0.2154(3) 0.123(2) Uani d PD 0.779(7) 1 A 1
    F F1B 0.6358(15) 0.0549(9) 0.2346(5) 0.084(5) Uiso d PD 0.221(7) 1 A 2
    F F2B 0.7666(8) 0.0134(10) 0.1792(6) 0.072(4) Uiso d PD 0.221(7) 1 A 2
    F F3B 0.610(2) 0.1033(13) 0.1345(11) 0.138(14) Uiso d PD 0.221(7) 1 A 2
    F F4B 0.6307(10) -0.0545(9) 0.1052(5) 0.060(4) Uiso d PD 0.221(7) 1 A 2
    F F5B 0.5069(9) -0.0190(12) 0.1607(8) 0.088(5) Uiso d PD 0.221(7) 1 A 2
    F F6B 0.6688(14) -0.1091(9) 0.2030(7) 0.064(4) Uiso d PD 0.221(7) 1 A 2
    O O40 0.1488(3) 0.0416(3) 0.11782(16) 0.1004(12) Uani d . 1 1 . .
    C C41 0.2249(4) 0.1228(3) 0.1411(2) 0.0727(12) Uani d . 1 1 . .
    H H41A 0.1874 0.1903 0.1281 0.087 Uiso calc R 1 1 . .
    H H41B 0.2948 0.1177 0.1238 0.087 Uiso calc R 1 1 . .
    C C42 0.2565(5) 0.1126(4) 0.2133(2) 0.0900(16) Uani d . 1 1 . .
    H H42A 0.2638 0.1814 0.2341 0.108 Uiso calc R 1 1 . .
    H H42B 0.3302 0.0747 0.2280 0.108 Uiso calc R 1 1 . .
    C C43 0.1566(4) 0.0520(4) 0.2283(2) 0.0813(14) Uani d . 1 1 . .
    H H43A 0.1849 0.0005 0.2627 0.098 Uiso calc R 1 1 . .
    H H43B 0.1012 0.0988 0.2419 0.098 Uiso calc R 1 1 . .
    C C44 0.1025(4) 0.0001(4) 0.1664(2) 0.0770(13) Uani d . 1 1 . .
    H H44A 0.1177 -0.0752 0.1700 0.092 Uiso calc R 1 1 . .
    H H44B 0.0179 0.0110 0.1559 0.092 Uiso calc R 1 1 . .
loop_
    _atom_site_aniso_label
    _atom_site_aniso_U_11
    _atom_site_aniso_U_22
    _atom_site_aniso_U_33
    _atom_site_aniso_U_12
    _atom_site_aniso_U_13
    _atom_site_aniso_U_23
    Fe1 0.02332(19) 0.02244(18) 0.01780(18) 0.00291(14) 0.00426(13) -0.00082(14)
    P1 0.0240(3) 0.0225(3) 0.0237(3) 0.0033(3) 0.0057(3) 0.0008(2)
    C1 0.0343(15) 0.0261(13) 0.0375(15) 0.0056(12) 0.0087(12) 0.0044(12)
    C2 0.0411(16) 0.0203(13) 0.0356(15) 0.0015(12) 0.0096(13) -0.0019(11)
    N3 0.0288(12) 0.0283(12) 0.0282(12) -0.0022(9) 0.0046(10) -0.0017(9)
    N4 0.0336(13) 0.0313(12) 0.0230(12) 0.0054(10) 0.0067(9) -0.0002(9)
    C5 0.0507(19) 0.0382(16) 0.0272(15) 0.0074(14) 0.0114(13) -0.0018(13)
    C6 0.114(4) 0.065(3) 0.0252(17) 0.002(2) 0.021(2) -0.0095(16)
    C11 0.0245(13) 0.0273(13) 0.0266(13) 0.0056(11) 0.0032(10) 0.0005(11)
    C12 0.0360(16) 0.0324(15) 0.0353(16) -0.0007(12) 0.0070(13) -0.0026(12)
    C13 0.0369(17) 0.0409(18) 0.052(2) -0.0064(14) 0.0012(15) -0.0105(15)
    C14 0.0444(19) 0.059(2) 0.0334(17) 0.0031(16) -0.0064(14) -0.0120(15)
    C15 0.0471(19) 0.060(2) 0.0260(15) 0.0073(16) 0.0032(13) 0.0034(14)
    C16 0.0319(15) 0.0409(16) 0.0294(15) 0.0028(12) 0.0038(12) 0.0033(12)
    C21 0.0262(13) 0.0265(13) 0.0267(13) 0.0015(10) 0.0070(11) -0.0028(10)
    C22 0.0295(14) 0.0347(15) 0.0333(15) 0.0051(12) 0.0050(12) 0.0001(12)
    C23 0.0259(14) 0.0448(17) 0.0431(17) 0.0055(13) 0.0102(13) -0.0091(14)
    C24 0.0323(15) 0.0493(18) 0.0366(16) -0.0071(13) 0.0157(13) -0.0110(14)
    C25 0.0408(17) 0.0401(16) 0.0340(16) -0.0002(13) 0.0147(13) 0.0041(13)
    C26 0.0320(15) 0.0327(15) 0.0357(15) 0.0052(12) 0.0113(12) 0.0018(12)
    C31 0.0398(16) 0.0273(14) 0.0302(14) 0.0126(12) 0.0152(12) 0.0071(11)
    C32 0.0261(14) 0.0228(13) 0.0416(16) 0.0044(10) 0.0080(12) -0.0042(11)
    C33 0.0324(14) 0.0295(14) 0.0218(13) 0.0098(11) 0.0047(11) -0.0034(11)
    C34 0.0266(14) 0.0269(13) 0.0336(14) 0.0051(11) 0.0114(11) 0.0019(11)
    C35 0.0313(14) 0.0324(14) 0.0262(14) 0.0100(11) 0.0009(11) -0.0038(11)
    C36 0.086(3) 0.049(2) 0.056(2) 0.033(2) 0.043(2) 0.0283(17)
    C37 0.0350(18) 0.0300(16) 0.103(3) -0.0025(14) 0.0126(19) -0.0165(18)
    C38 0.070(2) 0.057(2) 0.0232(15) 0.0316(18) 0.0048(15) -0.0046(14)
    C39 0.0405(19) 0.0425(18) 0.085(3) 0.0074(15) 0.0354(19) 0.0111(18)
    C40 0.0446(19) 0.061(2) 0.047(2) 0.0201(17) -0.0171(16) -0.0155(17)
    P2 0.0493(5) 0.0409(5) 0.0442(5) -0.0023(4) 0.0122(4) 0.0065(4)
    F1 0.079(3) 0.193(6) 0.154(5) 0.046(3) 0.075(3) 0.035(4)
    F2 0.105(4) 0.111(3) 0.058(2) 0.002(2) -0.021(2) -0.0099(19)
    F3 0.098(3) 0.0446(18) 0.058(2) 0.0049(17) 0.0198(18) 0.0229(14)
    F4 0.167(5) 0.140(4) 0.114(4) 0.091(4) 0.090(4) 0.020(3)
    F5 0.222(8) 0.135(5) 0.133(5) -0.076(5) -0.114(6) -0.017(4)
    F6 0.166(6) 0.076(3) 0.139(5) -0.004(3) 0.057(4) 0.057(3)
    O40 0.113(3) 0.129(3) 0.066(2) -0.039(2) 0.036(2) -0.045(2)
    C41 0.087(3) 0.065(3) 0.065(3) 0.008(2) 0.014(2) -0.013(2)
    C42 0.091(4) 0.100(4) 0.062(3) 0.014(3) -0.016(3) -0.014(3)
    C43 0.096(4) 0.091(3) 0.054(3) 0.024(3) 0.013(2) 0.001(2)
    C44 0.074(3) 0.093(4) 0.058(3) 0.012(3) 0.004(2) 0.001(2)
_geom_special_details
;
All e.s.d.'s (except the e.s.d. in the dihedral angle between two l.s. planes)
are estimated using the full covariance matrix. The cell e.s.d.'s are taken
into account individually in the estimation of e.s.d.'s in distances, angles
and torsion angles; correlations between e.s.d.'s in cell parameters are only
used when they are defined by crystal symmetry. An approximate (isotropic)
treatment of cell e.s.d.'s is used for estimating e.s.d.'s involving l.s.
planes.
;
loop_
    _geom_bond_atom_site_label_1
    _geom_bond_atom_site_label_2
    _geom_bond_site_symmetry_2
    _geom_bond_distance
    _geom_bond_publ_flag
    Fe1 N4 . 1.908(2) ?
    Fe1 N3 . 2.048(2) ?
    Fe1 C31 . 2.079(3) ?
    Fe1 C32 . 2.082(3) ?
    Fe1 C35 . 2.082(3) ?
    Fe1 C33 . 2.084(2) ?
    Fe1 C34 . 2.090(3) ?
    Fe1 P1 . 2.2209(7) ?
    P1 C11 . 1.830(3) ?
    P1 C21 . 1.831(3) ?
    P1 C1 . 1.851(3) ?
    C1 C2 . 1.512(4) ?
    C1 H1A . 0.9900 ?
    C1 H1B . 0.9900 ?
    C2 N3 . 1.490(3) ?
    C2 H2A . 0.9900 ?
    C2 H2B . 0.9900 ?
    N3 H3A . 0.9200 ?
    N3 H3B . 0.9200 ?
    N4 C5 . 1.135(4) ?
    C5 C6 . 1.464(4) ?
    C6 H6A . 0.9800 ?
    C6 H6B . 0.9800 ?
    C6 H6C . 0.9800 ?
    C11 C12 . 1.392(4) ?
    C11 C16 . 1.396(4) ?
    C12 C13 . 1.388(4) ?
    C12 H12 . 0.9500 ?
    C13 C14 . 1.372(5) ?
    C13 H13 . 0.9500 ?
    C14 C15 . 1.378(5) ?
    C14 H14 . 0.9500 ?
    C15 C16 . 1.382(4) ?
    C15 H15 . 0.9500 ?
    C16 H16 . 0.9500 ?
    C21 C26 . 1.392(4) ?
    C21 C22 . 1.397(4) ?
    C22 C23 . 1.382(4) ?
    C22 H22 . 0.9500 ?
    C23 C24 . 1.378(4) ?
    C23 H23 . 0.9500 ?
    C24 C25 . 1.382(4) ?
    C24 H24 . 0.9500 ?
    C25 C26 . 1.390(4) ?
    C25 H25 . 0.9500 ?
    C26 H26 . 0.9500 ?
    C31 C32 . 1.415(4) ?
    C31 C35 . 1.433(4) ?
    C31 C36 . 1.506(4) ?
    C32 C33 . 1.431(4) ?
    C32 C37 . 1.501(4) ?
    C33 C34 . 1.421(4) ?
    C33 C38 . 1.496(4) ?
    C34 C35 . 1.413(4) ?
    C34 C39 . 1.507(4) ?
    C35 C40 . 1.501(4) ?
    C36 H36A . 0.9800 ?
    C36 H36B . 0.9800 ?
    C36 H36C . 0.9800 ?
    C37 H37A . 0.9800 ?
    C37 H37B . 0.9800 ?
    C37 H37C . 0.9800 ?
    C38 H38A . 0.9800 ?
    C38 H38B . 0.9800 ?
    C38 H38C . 0.9800 ?
    C39 H39A . 0.9800 ?
    C39 H39B . 0.9800 ?
    C39 H39C . 0.9800 ?
    C40 H40A . 0.9800 ?
    C40 H40B . 0.9800 ?
    C40 H40C . 0.9800 ?
    P2 F1 . 1.576(4) ?
    P2 F2 . 1.605(3) ?
    P2 F3 . 1.586(3) ?
    P2 F4 . 1.561(4) ?
    P2 F5 . 1.511(4) ?
    P2 F6 . 1.569(4) ?
    P2 F1B . 1.451(9) ?
    P2 F2B . 1.513(10) ?
    P2 F3B . 1.553(12) ?
    P2 F4B . 1.647(9) ?
    P2 F5B . 1.553(10) ?
    P2 F6B . 1.576(11) ?
    O40 C44 . 1.394(5) ?
    O40 C41 . 1.400(5) ?
    C41 C42 . 1.506(6) ?
    C41 H41A . 0.9900 ?
    C41 H41B . 0.9900 ?
    C42 C43 . 1.523(7) ?
    C42 H42A . 0.9900 ?
    C42 H42B . 0.9900 ?
    C43 C44 . 1.489(6) ?
    C43 H43A . 0.9900 ?
    C43 H43B . 0.9900 ?
    C44 H44A . 0.9900 ?
    C44 H44B . 0.9900 ?
loop_
    _geom_angle_atom_site_label_1
    _geom_angle_atom_site_label_2
    _geom_angle_atom_site_label_3
    _geom_angle_site_symmetry_1
    _geom_angle_site_symmetry_3
    _geom_angle
    _geom_angle_publ_flag
    N4 Fe1 N3 . . 86.62(9) ?
    N4 Fe1 C31 . . 90.30(10) ?
    N3 Fe1 C31 . . 149.53(11) ?
    N4 Fe1 C32 . . 123.64(11) ?
    N3 Fe1 C32 . . 149.00(10) ?
    C31 Fe1 C32 . . 39.76(11) ?
    N4 Fe1 C35 . . 91.36(10) ?
    N3 Fe1 C35 . . 109.44(10) ?
    C31 Fe1 C35 . . 40.28(11) ?
    C32 Fe1 C35 . . 67.29(11) ?
    N4 Fe1 C33 . . 156.39(10) ?
    N3 Fe1 C33 . . 109.08(10) ?
    C31 Fe1 C33 . . 67.13(10) ?
    C32 Fe1 C33 . . 40.18(11) ?
    C35 Fe1 C33 . . 67.14(10) ?
    N4 Fe1 C34 . . 125.88(10) ?
    N3 Fe1 C34 . . 90.75(10) ?
    C31 Fe1 C34 . . 66.83(10) ?
    C32 Fe1 C34 . . 66.94(11) ?
    C35 Fe1 C34 . . 39.60(10) ?
    C33 Fe1 C34 . . 39.81(11) ?
    N4 Fe1 P1 . . 93.13(7) ?
    N3 Fe1 P1 . . 83.93(7) ?
    C31 Fe1 P1 . . 126.53(9) ?
    C32 Fe1 P1 . . 99.44(8) ?
    C35 Fe1 P1 . . 166.14(8) ?
    C33 Fe1 P1 . . 105.69(8) ?
    C34 Fe1 P1 . . 140.31(8) ?
    C11 P1 C21 . . 102.13(12) ?
    C11 P1 C1 . . 103.34(13) ?
    C21 P1 C1 . . 104.98(12) ?
    C11 P1 Fe1 . . 122.73(9) ?
    C21 P1 Fe1 . . 118.32(9) ?
    C1 P1 Fe1 . . 103.18(9) ?
    C2 C1 P1 . . 107.98(18) ?
    C2 C1 H1A . . 110.1 ?
    P1 C1 H1A . . 110.1 ?
    C2 C1 H1B . . 110.1 ?
    P1 C1 H1B . . 110.1 ?
    H1A C1 H1B . . 108.4 ?
    N3 C2 C1 . . 108.9(2) ?
    N3 C2 H2A . . 109.9 ?
    C1 C2 H2A . . 109.9 ?
    N3 C2 H2B . . 109.9 ?
    C1 C2 H2B . . 109.9 ?
    H2A C2 H2B . . 108.3 ?
    C2 N3 Fe1 . . 113.80(17) ?
    C2 N3 H3A . . 108.8 ?
    Fe1 N3 H3A . . 108.8 ?
    C2 N3 H3B . . 108.8 ?
    Fe1 N3 H3B . . 108.8 ?
    H3A N3 H3B . . 107.7 ?
    C5 N4 Fe1 . . 172.2(2) ?
    N4 C5 C6 . . 178.3(4) ?
    C5 C6 H6A . . 109.5 ?
    C5 C6 H6B . . 109.5 ?
    H6A C6 H6B . . 109.5 ?
    C5 C6 H6C . . 109.5 ?
    H6A C6 H6C . . 109.5 ?
    H6B C6 H6C . . 109.5 ?
    C12 C11 C16 . . 118.0(3) ?
    C12 C11 P1 . . 122.2(2) ?
    C16 C11 P1 . . 119.6(2) ?
    C13 C12 C11 . . 120.6(3) ?
    C13 C12 H12 . . 119.7 ?
    C11 C12 H12 . . 119.7 ?
    C14 C13 C12 . . 120.6(3) ?
    C14 C13 H13 . . 119.7 ?
    C12 C13 H13 . . 119.7 ?
    C13 C14 C15 . . 119.4(3) ?
    C13 C14 H14 . . 120.3 ?
    C15 C14 H14 . . 120.3 ?
    C14 C15 C16 . . 120.6(3) ?
    C14 C15 H15 . . 119.7 ?
    C16 C15 H15 . . 119.7 ?
    C15 C16 C11 . . 120.7(3) ?
    C15 C16 H16 . . 119.6 ?
    C11 C16 H16 . . 119.6 ?
    C26 C21 C22 . . 118.6(2) ?
    C26 C21 P1 . . 119.2(2) ?
    C22 C21 P1 . . 122.1(2) ?
    C23 C22 C21 . . 120.2(3) ?
    C23 C22 H22 . . 119.9 ?
    C21 C22 H22 . . 119.9 ?
    C24 C23 C22 . . 120.7(3) ?
    C24 C23 H23 . . 119.6 ?
    C22 C23 H23 . . 119.6 ?
    C23 C24 C25 . . 119.8(3) ?
    C23 C24 H24 . . 120.1 ?
    C25 C24 H24 . . 120.1 ?
    C24 C25 C26 . . 120.0(3) ?
    C24 C25 H25 . . 120.0 ?
    C26 C25 H25 . . 120.0 ?
    C25 C26 C21 . . 120.6(3) ?
    C25 C26 H26 . . 119.7 ?
    C21 C26 H26 . . 119.7 ?
    C32 C31 C35 . . 108.2(2) ?
    C32 C31 C36 . . 126.4(3) ?
    C35 C31 C36 . . 125.4(3) ?
    C32 C31 Fe1 . . 70.23(15) ?
    C35 C31 Fe1 . . 69.99(15) ?
    C36 C31 Fe1 . . 127.0(2) ?
    C31 C32 C33 . . 107.9(2) ?
    C31 C32 C37 . . 125.6(3) ?
    C33 C32 C37 . . 126.2(3) ?
    C31 C32 Fe1 . . 70.01(15) ?
    C33 C32 Fe1 . . 69.97(15) ?
    C37 C32 Fe1 . . 129.8(2) ?
    C34 C33 C32 . . 107.6(2) ?
    C34 C33 C38 . . 125.3(3) ?
    C32 C33 C38 . . 126.4(3) ?
    C34 C33 Fe1 . . 70.32(14) ?
    C32 C33 Fe1 . . 69.84(14) ?
    C38 C33 Fe1 . . 132.53(19) ?
    C35 C34 C33 . . 108.8(2) ?
    C35 C34 C39 . . 126.0(3) ?
    C33 C34 C39 . . 125.2(3) ?
    C35 C34 Fe1 . . 69.93(15) ?
    C33 C34 Fe1 . . 69.87(14) ?
    C39 C34 Fe1 . . 126.2(2) ?
    C34 C35 C31 . . 107.5(2) ?
    C34 C35 C40 . . 126.0(3) ?
    C31 C35 C40 . . 126.5(3) ?
    C34 C35 Fe1 . . 70.47(15) ?
    C31 C35 Fe1 . . 69.73(15) ?
    C40 C35 Fe1 . . 126.2(2) ?
    C31 C36 H36A . . 109.5 ?
    C31 C36 H36B . . 109.5 ?
    H36A C36 H36B . . 109.5 ?
    C31 C36 H36C . . 109.5 ?
    H36A C36 H36C . . 109.5 ?
    H36B C36 H36C . . 109.5 ?
    C32 C37 H37A . . 109.5 ?
    C32 C37 H37B . . 109.5 ?
    H37A C37 H37B . . 109.5 ?
    C32 C37 H37C . . 109.5 ?
    H37A C37 H37C . . 109.5 ?
    H37B C37 H37C . . 109.5 ?
    C33 C38 H38A . . 109.5 ?
    C33 C38 H38B . . 109.5 ?
    H38A C38 H38B . . 109.5 ?
    C33 C38 H38C . . 109.5 ?
    H38A C38 H38C . . 109.5 ?
    H38B C38 H38C . . 109.5 ?
    C34 C39 H39A . . 109.5 ?
    C34 C39 H39B . . 109.5 ?
    H39A C39 H39B . . 109.5 ?
    C34 C39 H39C . . 109.5 ?
    H39A C39 H39C . . 109.5 ?
    H39B C39 H39C . . 109.5 ?
    C35 C40 H40A . . 109.5 ?
    C35 C40 H40B . . 109.5 ?
    H40A C40 H40B . . 109.5 ?
    C35 C40 H40C . . 109.5 ?
    H40A C40 H40C . . 109.5 ?
    H40B C40 H40C . . 109.5 ?
    F5 P2 F1 . . 94.4(4) ?
    F6 P2 F1 . . 89.2(3) ?
    F4 P2 F1 . . 171.6(3) ?
    F4 P2 F2 . . 87.1(3) ?
    F6 P2 F2 . . 86.9(3) ?
    F1 P2 F2 . . 84.5(3) ?
    F3 P2 F2 . . 88.9(3) ?
    F5 P2 F2 . . 178.9(4) ?
    F5 P2 F3 . . 90.8(3) ?
    F4 P2 F3 . . 89.9(3) ?
    F1 P2 F3 . . 89.0(3) ?
    F6 P2 F3 . . 175.6(3) ?
    F5 P2 F4 . . 94.0(4) ?
    F5 P2 F6 . . 93.3(3) ?
    F4 P2 F6 . . 91.3(3) ?
    F1B P2 F2B . . 98.0(7) ?
    F1B P2 F3B . . 93.1(10) ?
    F2B P2 F3B . . 92.6(10) ?
    F5B P2 F4B . . 84.4(7) ?
    F6B P2 F4B . . 83.7(7) ?
    F2B P2 F4B . . 86.3(6) ?
    F3B P2 F4B . . 85.1(10) ?
    F1B P2 F4B . . 175.4(8) ?
    F1B P2 F5B . . 91.3(8) ?
    F3B P2 F5B . . 87.9(10) ?
    F2B P2 F5B . . 170.6(8) ?
    F1B P2 F6B . . 98.2(7) ?
    F2B P2 F6B . . 85.6(7) ?
    F5B P2 F6B . . 92.1(7) ?
    F3B P2 F6B . . 168.7(11) ?
    C44 O40 C41 . . 111.2(3) ?
    O40 C41 C42 . . 106.3(4) ?
    O40 C41 H41A . . 110.5 ?
    C42 C41 H41A . . 110.5 ?
    O40 C41 H41B . . 110.5 ?
    C42 C41 H41B . . 110.5 ?
    H41A C41 H41B . . 108.7 ?
    C41 C42 C43 . . 104.2(4) ?
    C41 C42 H42A . . 110.9 ?
    C43 C42 H42A . . 110.9 ?
    C41 C42 H42B . . 110.9 ?
    C43 C42 H42B . . 110.9 ?
    H42A C42 H42B . . 108.9 ?
    C44 C43 C42 . . 103.7(4) ?
    C44 C43 H43A . . 111.0 ?
    C42 C43 H43A . . 111.0 ?
    C44 C43 H43B . . 111.0 ?
    C42 C43 H43B . . 111.0 ?
    H43A C43 H43B . . 109.0 ?
    O40 C44 C43 . . 109.0(4) ?
    O40 C44 H44A . . 109.9 ?
    C43 C44 H44A . . 109.9 ?
    O40 C44 H44B . . 109.9 ?
    C43 C44 H44B . . 109.9 ?
    H44A C44 H44B . . 108.3 ?
loop_
    _geom_torsion_atom_site_label_1
    _geom_torsion_atom_site_label_2
    _geom_torsion_atom_site_label_3
    _geom_torsion_atom_site_label_4
    _geom_torsion_site_symmetry_1
    _geom_torsion_site_symmetry_2
    _geom_torsion_site_symmetry_3
    _geom_torsion_site_symmetry_4
    _geom_torsion
    _geom_torsion_publ_flag
    N4 Fe1 P1 C11 . . . . -163.17(13) ?
    N3 Fe1 P1 C11 . . . . 110.57(12) ?
    C31 Fe1 P1 C11 . . . . -70.48(14) ?
    C32 Fe1 P1 C11 . . . . -38.32(13) ?
    C35 Fe1 P1 C11 . . . . -54.5(4) ?
    C33 Fe1 P1 C11 . . . . 2.41(13) ?
    C34 Fe1 P1 C11 . . . . 26.75(16) ?
    N4 Fe1 P1 C21 . . . . -34.11(12) ?
    N3 Fe1 P1 C21 . . . . -120.37(12) ?
    C31 Fe1 P1 C21 . . . . 58.58(14) ?
    C32 Fe1 P1 C21 . . . . 90.74(13) ?
    C35 Fe1 P1 C21 . . . . 74.6(3) ?
    C33 Fe1 P1 C21 . . . . 131.47(12) ?
    C34 Fe1 P1 C21 . . . . 155.81(15) ?
    N4 Fe1 P1 C1 . . . . 81.21(12) ?
    N3 Fe1 P1 C1 . . . . -5.05(12) ?
    C31 Fe1 P1 C1 . . . . 173.91(13) ?
    C32 Fe1 P1 C1 . . . . -153.94(13) ?
    C35 Fe1 P1 C1 . . . . -170.1(3) ?
    C33 Fe1 P1 C1 . . . . -113.20(13) ?
    C34 Fe1 P1 C1 . . . . -88.87(15) ?
    C11 P1 C1 C2 . . . . -148.80(19) ?
    C21 P1 C1 C2 . . . . 104.5(2) ?
    Fe1 P1 C1 C2 . . . . -20.0(2) ?
    P1 C1 C2 N3 . . . . 44.9(3) ?
    C1 C2 N3 Fe1 . . . . -53.3(3) ?
    N4 Fe1 N3 C2 . . . . -61.81(18) ?
    C31 Fe1 N3 C2 . . . . -146.6(2) ?
    C32 Fe1 N3 C2 . . . . 129.9(2) ?
    C33 Fe1 N3 C2 . . . . 136.24(18) ?
    C34 Fe1 N3 C2 . . . . 172.29(19) ?
    P1 Fe1 N3 C2 . . . . 31.71(17) ?
    C35 Fe1 N4 C5 . . . . 3.7(19) ?
    P1 Fe1 N4 C5 . . . . 170.6(19) ?
    C21 P1 C11 C12 . . . . -27.8(3) ?
    C1 P1 C11 C12 . . . . -136.6(2) ?
    Fe1 P1 C11 C12 . . . . 107.9(2) ?
    C21 P1 C11 C16 . . . . 156.7(2) ?
    C1 P1 C11 C16 . . . . 47.8(2) ?
    Fe1 P1 C11 C16 . . . . -67.7(2) ?
    C16 C11 C12 C13 . . . . 0.0(4) ?
    P1 C11 C12 C13 . . . . -175.6(2) ?
    C11 C12 C13 C14 . . . . 0.2(5) ?
    C12 C13 C14 C15 . . . . 0.0(5) ?
    C13 C14 C15 C16 . . . . -0.5(5) ?
    C14 C15 C16 C11 . . . . 0.8(5) ?
    C12 C11 C16 C15 . . . . -0.5(4) ?
    P1 C11 C16 C15 . . . . 175.2(2) ?
    C11 P1 C21 C26 . . . . 112.6(2) ?
    C1 P1 C21 C26 . . . . -139.8(2) ?
    Fe1 P1 C21 C26 . . . . -25.5(3) ?
    C11 P1 C21 C22 . . . . -66.8(2) ?
    C1 P1 C21 C22 . . . . 40.8(3) ?
    Fe1 P1 C21 C22 . . . . 155.1(2) ?
    C26 C21 C22 C23 . . . . 2.1(4) ?
    P1 C21 C22 C23 . . . . -178.5(2) ?
    C21 C22 C23 C24 . . . . -1.3(4) ?
    C22 C23 C24 C25 . . . . -0.6(5) ?
    C23 C24 C25 C26 . . . . 1.8(5) ?
    C24 C25 C26 C21 . . . . -1.0(5) ?
    C22 C21 C26 C25 . . . . -1.0(4) ?
    P1 C21 C26 C25 . . . . 179.6(2) ?
    N4 Fe1 C31 C32 . . . . 149.28(17) ?
    N3 Fe1 C31 C32 . . . . -126.9(2) ?
    C35 Fe1 C31 C32 . . . . -119.0(2) ?
    C33 Fe1 C31 C32 . . . . -37.86(16) ?
    C34 Fe1 C31 C32 . . . . -81.28(17) ?
    P1 Fe1 C31 C32 . . . . 55.17(18) ?
    N4 Fe1 C31 C35 . . . . -91.74(16) ?
    N3 Fe1 C31 C35 . . . . -7.9(3) ?
    C32 Fe1 C31 C35 . . . . 119.0(2) ?
    C33 Fe1 C31 C35 . . . . 81.11(16) ?
    C34 Fe1 C31 C35 . . . . 37.70(15) ?
    P1 Fe1 C31 C35 . . . . 174.14(12) ?
    N4 Fe1 C31 C36 . . . . 28.0(3) ?
    N3 Fe1 C31 C36 . . . . 111.9(3) ?
    C32 Fe1 C31 C36 . . . . -121.2(4) ?
    C35 Fe1 C31 C36 . . . . 119.8(4) ?
    C33 Fe1 C31 C36 . . . . -159.1(3) ?
    C34 Fe1 C31 C36 . . . . 157.5(3) ?
    P1 Fe1 C31 C36 . . . . -66.1(3) ?
    C35 C31 C32 C33 . . . . 0.0(3) ?
    C36 C31 C32 C33 . . . . -178.1(3) ?
    Fe1 C31 C32 C33 . . . . 59.94(18) ?
    C35 C31 C32 C37 . . . . 174.8(3) ?
    C36 C31 C32 C37 . . . . -3.3(4) ?
    Fe1 C31 C32 C37 . . . . -125.3(3) ?
    C35 C31 C32 Fe1 . . . . -59.93(18) ?
    C36 C31 C32 Fe1 . . . . 121.9(3) ?
    N4 Fe1 C32 C31 . . . . -37.8(2) ?
    N3 Fe1 C32 C31 . . . . 128.0(2) ?
    C35 Fe1 C32 C31 . . . . 37.82(16) ?
    C33 Fe1 C32 C31 . . . . 118.8(2) ?
    C34 Fe1 C32 C31 . . . . 80.96(17) ?
    P1 Fe1 C32 C31 . . . . -138.04(15) ?
    N4 Fe1 C32 C33 . . . . -156.62(15) ?
    N3 Fe1 C32 C33 . . . . 9.3(3) ?
    C31 Fe1 C32 C33 . . . . -118.8(2) ?
    C35 Fe1 C32 C33 . . . . -80.96(16) ?
    C34 Fe1 C32 C33 . . . . -37.82(15) ?
    P1 Fe1 C32 C33 . . . . 103.18(14) ?
    N4 Fe1 C32 C37 . . . . 82.4(3) ?
    N3 Fe1 C32 C37 . . . . -111.7(3) ?
    C31 Fe1 C32 C37 . . . . 120.2(4) ?
    C35 Fe1 C32 C37 . . . . 158.0(3) ?
    C33 Fe1 C32 C37 . . . . -121.0(4) ?
    C34 Fe1 C32 C37 . . . . -158.8(3) ?
    P1 Fe1 C32 C37 . . . . -17.8(3) ?
    C31 C32 C33 C34 . . . . 0.5(3) ?
    C37 C32 C33 C34 . . . . -174.2(3) ?
    Fe1 C32 C33 C34 . . . . 60.50(17) ?
    C31 C32 C33 C38 . . . . 171.4(3) ?
    C37 C32 C33 C38 . . . . -3.3(4) ?
    Fe1 C32 C33 C38 . . . . -128.6(3) ?
    C31 C32 C33 Fe1 . . . . -59.97(18) ?
    C37 C32 C33 Fe1 . . . . 125.3(3) ?
    N4 Fe1 C33 C34 . . . . -62.6(3) ?
    N3 Fe1 C33 C34 . . . . 66.82(16) ?
    C31 Fe1 C33 C34 . . . . -80.73(17) ?
    C32 Fe1 C33 C34 . . . . -118.2(2) ?
    C35 Fe1 C33 C34 . . . . -36.85(16) ?
    P1 Fe1 C33 C34 . . . . 155.73(13) ?
    N4 Fe1 C33 C32 . . . . 55.6(3) ?
    N3 Fe1 C33 C32 . . . . -174.97(15) ?
    C31 Fe1 C33 C32 . . . . 37.47(16) ?
    C35 Fe1 C33 C32 . . . . 81.36(17) ?
    C34 Fe1 C33 C32 . . . . 118.2(2) ?
    P1 Fe1 C33 C32 . . . . -86.07(15) ?
    N4 Fe1 C33 C38 . . . . 177.0(3) ?
    N3 Fe1 C33 C38 . . . . -53.5(3) ?
    C31 Fe1 C33 C38 . . . . 158.9(3) ?
    C32 Fe1 C33 C38 . . . . 121.4(4) ?
    C35 Fe1 C33 C38 . . . . -157.2(3) ?
    C34 Fe1 C33 C38 . . . . -120.4(4) ?
    P1 Fe1 C33 C38 . . . . 35.4(3) ?
    C32 C33 C34 C35 . . . . -0.9(3) ?
    C38 C33 C34 C35 . . . . -171.9(3) ?
    Fe1 C33 C34 C35 . . . . 59.30(18) ?
    C32 C33 C34 C39 . . . . 179.0(3) ?
    C38 C33 C34 C39 . . . . 8.0(4) ?
    Fe1 C33 C34 C39 . . . . -120.8(3) ?
    C32 C33 C34 Fe1 . . . . -60.20(17) ?
    C38 C33 C34 Fe1 . . . . 128.8(3) ?
    N4 Fe1 C34 C35 . . . . 34.1(2) ?
    N3 Fe1 C34 C35 . . . . 120.42(17) ?
    C31 Fe1 C34 C35 . . . . -38.33(17) ?
    C32 Fe1 C34 C35 . . . . -81.74(18) ?
    C33 Fe1 C34 C35 . . . . -119.9(2) ?
    P1 Fe1 C34 C35 . . . . -158.20(13) ?
    N4 Fe1 C34 C33 . . . . 153.96(15) ?
    N3 Fe1 C34 C33 . . . . -119.67(16) ?
    C31 Fe1 C34 C33 . . . . 81.57(17) ?
    C32 Fe1 C34 C33 . . . . 38.17(16) ?
    C35 Fe1 C34 C33 . . . . 119.9(2) ?
    P1 Fe1 C34 C33 . . . . -38.3(2) ?
    N4 Fe1 C34 C39 . . . . -86.5(3) ?
    N3 Fe1 C34 C39 . . . . -0.2(3) ?
    C31 Fe1 C34 C39 . . . . -158.9(3) ?
    C32 Fe1 C34 C39 . . . . 157.7(3) ?
    C35 Fe1 C34 C39 . . . . -120.6(3) ?
    C33 Fe1 C34 C39 . . . . 119.5(3) ?
    P1 Fe1 C34 C39 . . . . 81.2(3) ?
    C33 C34 C35 C31 . . . . 0.9(3) ?
    C39 C34 C35 C31 . . . . -179.0(3) ?
    Fe1 C34 C35 C31 . . . . 60.17(18) ?
    C33 C34 C35 C40 . . . . 179.6(3) ?
    C39 C34 C35 C40 . . . . -0.3(5) ?
    Fe1 C34 C35 C40 . . . . -121.2(3) ?
    C33 C34 C35 Fe1 . . . . -59.27(18) ?
    C39 C34 C35 Fe1 . . . . 120.8(3) ?
    C32 C31 C35 C34 . . . . -0.6(3) ?
    C36 C31 C35 C34 . . . . 177.6(3) ?
    Fe1 C31 C35 C34 . . . . -60.64(18) ?
    C32 C31 C35 C40 . . . . -179.2(3) ?
    C36 C31 C35 C40 . . . . -1.1(5) ?
    Fe1 C31 C35 C40 . . . . 120.7(3) ?
    C32 C31 C35 Fe1 . . . . 60.08(18) ?
    C36 C31 C35 Fe1 . . . . -121.8(3) ?
    N4 Fe1 C35 C34 . . . . -153.01(17) ?
    N3 Fe1 C35 C34 . . . . -66.11(17) ?
    C31 Fe1 C35 C34 . . . . 118.1(2) ?
    C32 Fe1 C35 C34 . . . . 80.78(17) ?
    C33 Fe1 C35 C34 . . . . 37.03(16) ?
    P1 Fe1 C35 C34 . . . . 98.1(4) ?
    N4 Fe1 C35 C31 . . . . 88.87(16) ?
    N3 Fe1 C35 C31 . . . . 175.76(15) ?
    C32 Fe1 C35 C31 . . . . -37.34(16) ?
    C33 Fe1 C35 C31 . . . . -81.10(17) ?
    C34 Fe1 C35 C31 . . . . -118.1(2) ?
    P1 Fe1 C35 C31 . . . . -20.0(4) ?
    N4 Fe1 C35 C40 . . . . -32.1(3) ?
    N3 Fe1 C35 C40 . . . . 54.8(3) ?
    C31 Fe1 C35 C40 . . . . -121.0(4) ?
    C32 Fe1 C35 C40 . . . . -158.3(3) ?
    C33 Fe1 C35 C40 . . . . 157.9(3) ?
    C34 Fe1 C35 C40 . . . . 120.9(4) ?
    P1 Fe1 C35 C40 . . . . -141.0(3) ?
    C44 O40 C41 C42 . . . . 17.5(5) ?
    O40 C41 C42 C43 . . . . -23.4(5) ?
    C41 C42 C43 C44 . . . . 20.5(5) ?
    C41 O40 C44 C43 . . . . -3.9(6) ?
    C42 C43 C44 O40 . . . . -11.0(5) ?
_iucr_refine_instructions_details
;
TITL kl3 in P2(1)/c
REM  Gute Messung, Loesung problemlos, ein THF gefunden und eindeutig
REM  das Sauerstoffatom lokalisieren koennen, Wasserstoffatome alle
REM  gefunden und an konstruierten Positionen beruecksichtigt.
REM
CELL 0.71073  11.9241  12.9272  21.4018  90.000 103.790  90.000
ZERR    4.00   0.0002   0.0001   0.0004   0.000   0.001   0.000
LATT  1
SYMM -X, 0.5+Y, 0.5-Z
SFAC C H N O F P FE
UNIT 120 168 8 4 24 8 4
TEMP -73
SIZE 0.12 0.22 0.36
L.S. 8
ACTA
BOND $H
CONF
FMAP 2
PLAN 9
WGHT    0.046300    3.153400
FVAR       0.10795   0.77886
FE1   7    0.340337    0.717659    0.027123    11.00000    0.02332    0.02244 =
         0.01780   -0.00082    0.00426    0.00291
P1    6    0.158264    0.766002   -0.011556    11.00000    0.02400    0.02251 =
         0.02373    0.00084    0.00566    0.00332
C1    1    0.170379    0.906756   -0.024481    11.00000    0.03434    0.02609 =
         0.03753    0.00442    0.00866    0.00558
AFIX  23
H1A   2    0.165776    0.921016   -0.070473    11.00000   -1.20000
H1B   2    0.106562    0.943911   -0.011892    11.00000   -1.20000
AFIX   0
C2    1    0.285379    0.942771    0.016269    11.00000    0.04110    0.02029 =
         0.03561   -0.00191    0.00960    0.00146
AFIX  23
H2A   2    0.303632    1.012482    0.002285    11.00000   -1.20000
H2B   2    0.281904    0.946851    0.061961    11.00000   -1.20000
AFIX   0
N3    3    0.376609    0.868038    0.009058    11.00000    0.02877    0.02829 =
         0.02819   -0.00175    0.00457   -0.00220
AFIX  23
H3A   2    0.445175    0.886673    0.036730    11.00000   -1.20000
H3B   2    0.386507    0.872533   -0.032193    11.00000   -1.20000
AFIX   0
N4    3    0.341386    0.762086    0.112281    11.00000    0.03359    0.03135 =
         0.02301   -0.00025    0.00666    0.00544
C5    1    0.353754    0.783007    0.164973    11.00000    0.05067    0.03819 =
         0.02717   -0.00181    0.01140    0.00739
C6    1    0.372304    0.807458    0.233452    11.00000    0.11359    0.06540 =
         0.02517   -0.00951    0.02106    0.00224
AFIX 137
H6A   2    0.420122    0.753553    0.258964    11.00000   -1.50000
H6B   2    0.297677    0.810817    0.245038    11.00000   -1.50000
H6C   2    0.411531    0.874374    0.242204    11.00000   -1.50000
AFIX   0
C11   1    0.070982    0.720195   -0.088840    11.00000    0.02449    0.02725 =
         0.02657    0.00052    0.00317    0.00561
C12   1   -0.018576    0.649564   -0.092996    11.00000    0.03595    0.03236 =
         0.03527   -0.00263    0.00702   -0.00072
AFIX  43
H12   2   -0.039318    0.627452   -0.054934    11.00000   -1.20000
AFIX   0
C13   1   -0.077899    0.611108   -0.152243    11.00000    0.03686    0.04092 =
         0.05208   -0.01045    0.00116   -0.00640
AFIX  43
H13   2   -0.139014    0.563106   -0.154351    11.00000   -1.20000
AFIX   0
C14   1   -0.049085    0.641781   -0.207776    11.00000    0.04440    0.05938 =
         0.03341   -0.01202   -0.00639    0.00314
AFIX  43
H14   2   -0.089970    0.615253   -0.248194    11.00000   -1.20000
AFIX   0
C15   1    0.039669    0.711396   -0.204418    11.00000    0.04709    0.06035 =
         0.02604    0.00342    0.00322    0.00735
AFIX  43
H15   2    0.060324    0.732415   -0.242715    11.00000   -1.20000
AFIX   0
C16   1    0.098918    0.750919   -0.145805    11.00000    0.03194    0.04091 =
         0.02943    0.00332    0.00377    0.00277
AFIX  43
H16   2    0.159287    0.799504   -0.144279    11.00000   -1.20000
AFIX   0
C21   1    0.057560    0.754271    0.040635    11.00000    0.02624    0.02646 =
         0.02669   -0.00276    0.00700    0.00151
C22   1   -0.041529    0.815472    0.032209    11.00000    0.02952    0.03475 =
         0.03329    0.00006    0.00498    0.00510
AFIX  43
H22   2   -0.059209    0.863956   -0.002096    11.00000   -1.20000
AFIX   0
C23   1   -0.113907    0.805706    0.073618    11.00000    0.02593    0.04476 =
         0.04305   -0.00911    0.01016    0.00550
AFIX  43
H23   2   -0.180214    0.848640    0.068061    11.00000   -1.20000
AFIX   0
C24   1   -0.090926    0.734369    0.122870    11.00000    0.03232    0.04927 =
         0.03659   -0.01099    0.01570   -0.00714
AFIX  43
H24   2   -0.140739    0.728699    0.151357    11.00000   -1.20000
AFIX   0
C25   1    0.004827    0.671118    0.130676    11.00000    0.04077    0.04006 =
         0.03404    0.00415    0.01466   -0.00019
AFIX  43
H25   2    0.019768    0.620528    0.163825    11.00000   -1.20000
AFIX   0
C26   1    0.079297    0.681532    0.090005    11.00000    0.03200    0.03273 =
         0.03574    0.00179    0.01134    0.00523
AFIX  43
H26   2    0.145659    0.638587    0.095968    11.00000   -1.20000
AFIX   0
C31   1    0.397300    0.571868    0.061742    11.00000    0.03981    0.02728 =
         0.03020    0.00714    0.01516    0.01265
C32   1    0.327693    0.563371   -0.001603    11.00000    0.02607    0.02284 =
         0.04157   -0.00418    0.00799    0.00438
C33   1    0.380755    0.622786   -0.043119    11.00000    0.03240    0.02950 =
         0.02179   -0.00344    0.00466    0.00976
C34   1    0.483507    0.666552   -0.004643    11.00000    0.02657    0.02688 =
         0.03364    0.00193    0.01138    0.00510
C35   1    0.494037    0.636630    0.060015    11.00000    0.03126    0.03236 =
         0.02625   -0.00377    0.00089    0.01003
C36   1    0.376540    0.519526    0.120820    11.00000    0.08589    0.04923 =
         0.05626    0.02826    0.04308    0.03319
AFIX 137
H36A  2    0.293463    0.508937    0.115716    11.00000   -1.50000
H36B  2    0.406588    0.563079    0.158581    11.00000   -1.50000
H36C  2    0.416055    0.452496    0.126617    11.00000   -1.50000
AFIX   0
C37   1    0.222999    0.495817   -0.022105    11.00000    0.03500    0.02997 =
         0.10272   -0.01651    0.01256   -0.00253
AFIX 137
H37A  2    0.247226    0.424414   -0.026938    11.00000   -1.50000
H37B  2    0.175702    0.520555   -0.063293    11.00000   -1.50000
H37C  2    0.177708    0.498370    0.010530    11.00000   -1.50000
AFIX   0
C38   1    0.345923    0.624970   -0.115049    11.00000    0.07011    0.05680 =
         0.02317   -0.00459    0.00480    0.03156
AFIX 137
H38A  2    0.363302    0.693146   -0.130421    11.00000   -1.50000
H38B  2    0.262904    0.611413   -0.129509    11.00000   -1.50000
H38C  2    0.388747    0.571782   -0.132334    11.00000   -1.50000
AFIX   0
C39   1    0.566947    0.733579   -0.029304    11.00000    0.04053    0.04247 =
         0.08490    0.01105    0.03537    0.00736
AFIX 137
H39A  2    0.605498    0.781210    0.004694    11.00000   -1.50000
H39B  2    0.524847    0.773307   -0.066549    11.00000   -1.50000
H39C  2    0.624774    0.689823   -0.042098    11.00000   -1.50000
AFIX   0
C40   1    0.590674    0.665621    0.116171    11.00000    0.04456    0.06087 =
         0.04706   -0.01547   -0.01713    0.02007
AFIX 137
H40A  2    0.653297    0.615029    0.120648    11.00000   -1.50000
H40B  2    0.562233    0.666264    0.155519    11.00000   -1.50000
H40C  2    0.619594    0.734500    0.109014    11.00000   -1.50000
AFIX   0
SAME P2 F2 F3 F4 F5 F6 F1
SAME P2 F1 F3
SAME P2 F1B > F6B
P2    6    0.638608    0.002862    0.174898    11.00000    0.04932    0.04087 =
         0.04418    0.00647    0.01225   -0.00226
PART 1
F1    5    0.540668    0.047898    0.205168    21.00000    0.07923    0.19257 =
         0.15365    0.03545    0.07479    0.04561
F2    5    0.724846    0.051074    0.237350    21.00000    0.10478    0.11124 =
         0.05821   -0.00995   -0.02108    0.00199
F3    5    0.641713    0.109736    0.138943    21.00000    0.09759    0.04464 =
         0.05782    0.02289    0.01983    0.00493
F4    5    0.748187   -0.033283    0.153055    21.00000    0.16653    0.14044 =
         0.11411    0.01958    0.08971    0.09055
F5    5    0.555511   -0.041368    0.116469    21.00000    0.22210    0.13533 =
         0.13345   -0.01710   -0.11382   -0.07642
F6    5    0.639166   -0.098315    0.215439    21.00000    0.16561    0.07641 =
         0.13857    0.05672    0.05718   -0.00400
PART 2
F1B   5    0.635789    0.054903    0.234559   -21.00000    0.08383
F2B   5    0.766558    0.013373    0.179195   -21.00000    0.07200
F3B   5    0.609722    0.103290    0.134477   -21.00000    0.13828
F4B   5    0.630659   -0.054498    0.105248   -21.00000    0.05987
F5B   5    0.506857   -0.019012    0.160667   -21.00000    0.08845
F6B   5    0.668828   -0.109120    0.202951   -21.00000    0.06353
PART 0
O40   4    0.148751    0.041629    0.117823    11.00000    0.11297    0.12911 =
         0.06626   -0.04470    0.03562   -0.03886
C41   1    0.224943    0.122816    0.141063    11.00000    0.08681    0.06488 =
         0.06461   -0.01310    0.01425    0.00765
AFIX  23
H41A  2    0.187367    0.190340    0.128143    11.00000   -1.20000
H41B  2    0.294770    0.117683    0.123829    11.00000   -1.20000
AFIX   0
C42   1    0.256482    0.112575    0.213253    11.00000    0.09115    0.10004 =
         0.06174   -0.01410   -0.01553    0.01448
AFIX  23
H42A  2    0.263838    0.181419    0.234098    11.00000   -1.20000
H42B  2    0.330186    0.074663    0.228034    11.00000   -1.20000
AFIX   0
C43   1    0.156649    0.051960    0.228335    11.00000    0.09635    0.09081 =
         0.05435    0.00066    0.01331    0.02383
AFIX  23
H43A  2    0.184932    0.000482    0.262730    11.00000   -1.20000
H43B  2    0.101171    0.098776    0.241919    11.00000   -1.20000
AFIX   0
C44   1    0.102522    0.000146    0.166357    11.00000    0.07386    0.09340 =
         0.05755    0.00145    0.00371    0.01224
AFIX  23
H44A  2    0.117684   -0.075174    0.170007    11.00000   -1.20000
H44B  2    0.017902    0.010961    0.155897    11.00000   -1.20000
HKLF 4
REM  kl3 in P2(1)/c
REM R1 =  0.0452 for   5518 Fo > 4sig(Fo)  and  0.0697 for all   7357 data
REM    410 parameters refined using    357 restraints
END
WGHT      0.0463      3.1534
REM Highest difference peak  0.484,  deepest hole -0.519,  1-sigma level  0.064
Q1    1   0.7769 -0.0128  0.1620  11.00000  0.05    0.48
Q2    1   0.5388 -0.0791  0.1905  11.00000  0.05    0.44
Q3    1   0.7031  0.0599  0.1352  11.00000  0.05    0.40
Q4    1   0.7134 -0.0970  0.1750  11.00000  0.05    0.39
Q5    1   0.7622  0.0407  0.2070  11.00000  0.05    0.38
Q6    1   0.5740  0.0665  0.2201  11.00000  0.05    0.38
Q7    1   0.4989  0.0200  0.1611  11.00000  0.05    0.38
Q8    1   0.5219  0.0048  0.1761  11.00000  0.05    0.36
Q9    1   0.5291  0.0607  0.2174  11.00000  0.05    0.36
;
data_global
_journal_date_recd_electronic     2011-06-09
_journal_date_accepted     2011-07-18
_journal_name_full     'Acta Crystallographica, Section E'
_journal_year     2011
_journal_volume     67
_journal_issue      8
_journal_page_first     m1135
_journal_page_last     m1135
_journal_paper_category     QM
_journal_coeditor_code     GO2017
_publ_contact_author_name     'Limbach, Michael'
_publ_contact_author_address
;
CaRLa - Catalysis Research Laboratory
Im Neuenheimer Feld 584
69120 Heidelberg
Germany
;
_publ_contact_author_email     'michael.limbach@basf.com'
_publ_contact_author_fax     '+49-621-606648957'
_publ_contact_author_phone     '+49 6221 4385710'
_publ_section_title
;\
(Acetonitrile-\k<i>N</i>)[2-(diphenylphosphanyl)ethanamine-\
\k^2^<i>N</i>,<i>P</i>][(1,2,3,4,5-\h)-1,2,3,4,5-\
pentamethylcyclopentadienyl]iron(II) hexafluoridophosphate tetrahydrofuran
monosolvate
;
loop_
    _publ_author_name
    _publ_author_footnote
    _publ_author_address
    'Lee, Kajin' .
;
CaRLa - Catalysis Research Laboratory
Im Neuenheimer Feld 584
69120 Heidelberg
Germany
;
    'Rominger, Frank' .
;
Organisch-Chemisches Institut
Universit\"at Heidelberg
Im Neuenheimer Feld 270
69120 Heidelberg
Germany
;
    'Limbach, Michael' .
;
CaRLa - Catalysis Research Laboratory
Im Neuenheimer Feld 584
69120 Heidelberg
Germany
;
