# Supplementary material for: (Acetonitrile-κN)[2-(diphenylphosphan­yl)ethanamine-κ2 N,P][(1,2,3,4,5-η)-1,2,3,4,5-pentamethylcyclopentadienyl]iron(II) hexafluoridophosphate tetrahydrofuran monosolvate
Source: Acta Crystallogr Sect E Struct Rep Online. 2011 Jul 23;67(Pt 8):m1135. doi: 10.1107/S1600536811028832 (PMC3212194; doi:10.1107/S1600536811028832)
Supplement: Supplementary file 2 [file e-67-m1135-Isup2.hkl]

# 
# h,k,l, Fc-squared, Fo-squared, sigma(Fo-squared) and status flag 
# 
data_I
_shelx_title ' kl3 in P2(1)/c' 
_shelx_refln_list_code          4 
_shelx_F_calc_maximum      295.38 
_exptl_crystal_F_000      1416.00 
_reflns_d_resolution_high  0.7689 
 
loop_ 
 _symmetry_equiv_pos_as_xyz 
 'x, y, z' 
 '-x, y+1/2, -z+1/2' 
 '-x, -y, -z' 
 'x, -y-1/2, z-1/2' 
 
_cell_length_a    11.9241 
_cell_length_b    12.9272 
_cell_length_c    21.4018 
_cell_angle_alpha  90.000 
_cell_angle_beta  103.790 
_cell_angle_gamma  90.000 
 
_shelx_F_squared_multiplier     1.000 
 
loop_ 
 _refln_index_h 
 _refln_index_k 
 _refln_index_l 
 _refln_F_squared_calc 
 _refln_F_squared_meas 
 _refln_F_squared_sigma 
 _refln_observed_status 
   1   0   0     8498.86     9294.38    158.25 o 
   2   0   0        2.88       -4.50      4.50 o 
   3   0   0    43619.31    43735.02    652.09 o 
   4   0   0    50910.41    45829.30    901.44 o 
   5   0   0        6.37      102.63     13.40 o 
   6   0   0     8703.65     8830.81    159.91 o 
   7   0   0    11825.11    11947.42    190.78 o 
   8   0   0      877.13     1004.12     36.77 o 
   9   0   0        4.50       15.75     14.69 o 
  10   0   0     4058.55     3954.66     95.85 o 
  11   0   0      236.51      148.89     23.64 o 
  12   0   0     1651.39     1768.28     75.99 o 
  13   0   0       95.36       93.83     30.81 o 
  14   0   0      141.70      227.39     60.07 o 
  15   0   0        1.78      -50.63     50.63 o 
   1   1   0    38313.73    36350.65    313.50 o 
   2   1   0    20432.11    19919.06    211.01 o 
   3   1   0     4713.94     4688.19     53.89 o 
   4   1   0     7465.79     7813.67     88.03 o 
   5   1   0    24781.47    23546.73    282.71 o 
   6   1   0     1827.82     1946.81     31.79 o 
   7   1   0     4711.82     4502.02     58.00 o 
   8   1   0     2269.61     2347.51     40.11 o 
   9   1   0     1584.17     1562.09     31.80 o 
  10   1   0      509.70      542.63     29.15 o 
  11   1   0     2974.50     2894.39     51.88 o 
  12   1   0       22.35       18.04     24.05 o 
  13   1   0      213.42      192.37     24.06 o 
  14   1   0      124.58      104.59     35.55 o 
  15   1   0      438.25      428.18     75.51 o 
   0   2   0     4457.80     4854.82     58.79 o 
   1   2   0    15217.38    16260.60    172.60 o 
   2   2   0    16132.31    15535.80    143.57 o 
   3   2   0     5572.45     5876.62    116.47 o 
   4   2   0     5350.94     6180.43     83.01 o 
   5   2   0     1496.64     1519.68     24.18 o 
   6   2   0     2948.86     2747.69     62.95 o 
   7   2   0      796.98      920.23     19.77 o 
   8   2   0     1911.60     1951.69     36.78 o 
   9   2   0      452.33      451.85     19.66 o 
  10   2   0     1482.73     1458.61     30.64 o 
  11   2   0      112.98       64.25     14.70 o 
  12   2   0     2144.50     1984.02     49.68 o 
  13   2   0      247.74      262.73     26.94 o 
  14   2   0        7.56       -9.68     52.77 o 
   1   3   0    11027.25    11421.06    140.02 o 
   2   3   0     8140.23     7996.29     81.31 o 
   3   3   0      355.52      446.77     11.19 o 
   4   3   0     7413.89     7130.77     92.24 o 
   5   3   0     3282.37     2835.68     38.10 o 
   6   3   0      808.81      923.27     19.30 o 
   7   3   0     3579.16     3459.04     56.35 o 
   8   3   0     1006.16     1057.34     30.14 o 
   9   3   0      667.80      660.94     20.08 o 
  10   3   0      172.52      195.74     15.00 o 
  11   3   0     3825.92     3755.21     57.12 o 
  12   3   0        2.52       10.71     19.44 o 
  13   3   0       56.57       93.69     23.78 o 
  14   3   0      125.38      106.92     51.70 o 
   0   4   0    17498.42    17883.35    478.31 o 
   1   4   0      398.54      443.76      8.42 o 
   2   4   0     3370.40     3275.42     43.02 o 
   3   4   0       99.83       79.00      5.08 o 
   4   4   0     6861.88     7062.05     81.34 o 
   5   4   0     1651.12     1839.23     27.90 o 
   6   4   0     1907.54     1530.26     25.87 o 
   7   4   0      753.45      771.80     18.90 o 
   8   4   0      262.35      231.77     15.28 o 
   9   4   0     1031.55     1102.67     25.79 o 
  10   4   0     2715.52     2437.24     41.68 o 
  11   4   0       88.04       14.31     22.68 o 
  12   4   0      448.13      481.99     30.15 o 
  13   4   0       78.16       48.53     49.66 o 
  14   4   0      126.45      109.68     33.81 o 
   1   5   0    10673.86    10613.33    117.10 o 
   2   5   0        8.67        0.47      3.45 o 
   3   5   0       86.10      100.35      4.26 o 
   4   5   0     6026.93     6562.78     70.38 o 
   5   5   0      389.69      370.51     12.11 o 
   6   5   0      343.72      375.14     13.71 o 
   7   5   0     2368.33     2293.87     35.66 o 
   8   5   0       26.12       29.02     14.58 o 
   9   5   0       45.66       38.05     11.41 o 
  10   5   0      156.02      159.66     23.16 o 
  11   5   0     1215.32     1217.96     40.31 o 
  12   5   0        6.24        0.63     19.58 o 
  13   5   0       88.43       81.57     29.24 o 
  14   5   0       87.94      117.22     34.18 o 
   0   6   0     2535.75     3065.11     55.96 o 
   1   6   0        4.06       20.32      9.90 o 
   2   6   0     3347.62     3383.64     42.00 o 
   3   6   0        8.44       24.63      7.98 o 
   4   6   0     5291.51     5099.52     78.80 o 
   5   6   0      897.15      947.70     18.49 o 
   6   6   0      263.54      242.22     11.43 o 
   7   6   0      527.29      576.28     17.31 o 
   8   6   0     1894.48     1978.96     39.30 o 
   9   6   0        8.77        0.86     14.33 o 
  10   6   0      767.82      827.58     33.35 o 
  11   6   0        0.43       21.22     19.60 o 
  12   6   0      761.78      769.60     37.39 o 
  13   6   0        9.32       17.76     27.39 o 
  14   6   0        6.86       -5.45     31.51 o 
   1   7   0     1878.34     2261.21     32.41 o 
   2   7   0      504.16      505.95     14.79 o 
   3   7   0     1013.53     1025.51     23.81 o 
   4   7   0      373.28      324.21     14.47 o 
   5   7   0     2825.15     2766.58     44.93 o 
   6   7   0      159.14      142.13     13.83 o 
   7   7   0      410.12      363.20     17.93 o 
   8   7   0      434.06      434.33     20.76 o 
   9   7   0      502.26      433.89     26.40 o 
  10   7   0       14.82       40.38     19.26 o 
  11   7   0      271.57      318.72     28.55 o 
  12   7   0        2.07        3.50     36.78 o 
  13   7   0        6.04        1.54     28.53 o 
   0   8   0     5453.88     5122.87     93.06 o 
   1   8   0       49.39       36.70      8.54 o 
   2   8   0       86.60      103.78      7.16 o 
   3   8   0        0.33        0.21     10.15 o 
   4   8   0     1684.34     1864.23     36.12 o 
   5   8   0      286.10      303.93     23.15 o 
   6   8   0      178.38      203.93     22.28 o 
   7   8   0     1933.41     2108.31     41.47 o 
   8   8   0      279.28      329.90     23.72 o 
   9   8   0       22.92       16.38     18.53 o 
  10   8   0      494.42      471.44     44.71 o 
  11   8   0      131.04      145.66     25.99 o 
  12   8   0        9.62       23.26     27.61 o 
  13   8   0       74.57       25.78     43.07 o 
   1   9   0       16.58       -5.13      9.02 o 
   2   9   0       35.42       39.08      8.55 o 
   3   9   0      225.84      236.58     15.28 o 
   4   9   0       12.41       16.45     13.74 o 
   5   9   0      456.31      486.49     21.12 o 
   6   9   0        1.18      -13.92     13.92 o 
   7   9   0      122.74      156.43     20.14 o 
   8   9   0       45.40       41.25     18.05 o 
   9   9   0      198.25      217.18     24.78 o 
  10   9   0      258.67      314.17     29.25 o 
  11   9   0       44.88       30.22     23.50 o 
  12   9   0       54.73       34.47     30.85 o 
   0  10   0      190.43      166.40     16.45 o 
   1  10   0      401.39      429.34     19.94 o 
   2  10   0      585.83      586.88     21.13 o 
   3  10   0     1584.39     1555.21     33.84 o 
   4  10   0      907.04      868.11     26.32 o 
   5  10   0       68.82       78.88     15.66 o 
   6  10   0      102.81      119.41     20.07 o 
   7  10   0     1914.97     1940.04     48.69 o 
   8  10   0       18.15       -1.28     18.19 o 
   9  10   0      498.83      565.89     32.75 o 
  10  10   0      149.65      168.84     28.62 o 
  11  10   0       49.79       82.03     32.07 o 
  12  10   0        4.75      -30.06     30.06 o 
   1  11   0       36.58       21.10     12.39 o 
   2  11   0     2372.58     2344.15     43.88 o 
   3  11   0      151.07      171.81     19.07 o 
   4  11   0      175.71      161.48     17.36 o 
   5  11   0      580.74      629.13     25.65 o 
   6  11   0      636.33      634.57     34.80 o 
   7  11   0       49.06       51.87     19.65 o 
   8  11   0      174.25      177.66     25.30 o 
   9  11   0       91.06       73.80     23.69 o 
  10  11   0       51.27       72.55     27.07 o 
  11  11   0       28.98       11.84     31.30 o 
   0  12   0       39.56       -6.37     62.64 o 
   1  12   0      445.93      520.19     29.65 o 
   2  12   0      239.58      238.82     21.98 o 
   3  12   0      929.07      928.86     33.44 o 
   4  12   0       66.99       53.37     16.89 o 
   5  12   0      214.41      218.07     25.39 o 
   6  12   0      122.41      116.25     23.90 o 
   7  12   0      168.58       97.48     23.40 o 
   8  12   0        7.54       -4.46     21.11 o 
   9  12   0      111.33      169.92     29.10 o 
  10  12   0       90.85       41.57     28.33 o 
   1  13   0      648.89      632.89     30.59 o 
   2  13   0     2204.12     2179.12     61.06 o 
   3  13   0        1.19        6.77     15.57 o 
   4  13   0      690.52      673.30     28.15 o 
   5  13   0      315.03      293.44     26.36 o 
   6  13   0       90.31      101.84     23.12 o 
   7  13   0       56.01       50.71     24.41 o 
   8  13   0      305.00      340.30     45.45 o 
   9  13   0        8.50      -10.69     41.74 o 
   0  14   0      937.82     1002.15     53.07 o 
   1  14   0      893.24      848.57     40.23 o 
   2  14   0      264.87      270.71     30.34 o 
   3  14   0     1232.51     1126.14     40.69 o 
   4  14   0      263.71      250.78     41.51 o 
   5  14   0        9.12      -21.07     22.65 o 
   6  14   0      634.25      657.97     45.21 o 
   7  14   0      501.19      513.80     35.71 o 
   8  14   0       11.59       16.97     26.78 o 
   1  15   0      279.00      263.56     28.26 o 
   2  15   0      320.74      313.95     49.29 o 
   3  15   0       28.51        0.65     41.01 o 
   4  15   0       85.65      111.09     31.68 o 
   5  15   0      416.11      458.84     42.59 o 
   6  15   0       98.79       65.58     37.91 o 
   0  16   0        9.51      -40.33     40.33 o 
   1  16   0       19.33       28.86     24.80 o 
   2  16   0        3.35      -19.79     26.51 o 
   3  16   0       16.61        9.88     49.45 o 
   4  16   0        1.00       12.71     30.07 o 
 -15   1   1      194.54      226.53     66.07 o 
 -14   1   1        4.00        9.92     30.03 o 
 -13   1   1       21.23       14.40     19.00 o 
 -12   1   1      624.58      479.04     24.23 o 
 -11   1   1      424.15      313.15     24.14 o 
 -10   1   1       15.73       14.50     14.89 o 
  -9   1   1     1766.40     1722.70     34.47 o 
  -8   1   1      803.10      790.63     21.50 o 
  -7   1   1      415.97      447.36     14.44 o 
  -6   1   1     1172.96     1076.46     20.36 o 
  -5   1   1      218.76      381.29     11.36 o 
  -4   1   1     2890.45     2628.67     33.61 o 
  -3   1   1    10571.94    10974.63    130.58 o 
  -2   1   1     5935.11     5978.66     53.69 o 
  -1   1   1     1940.07     1951.58     15.81 o 
   0   1   1      864.86      844.36      8.59 o 
   1   1   1     7116.60     6301.96     52.88 o 
   2   1   1    36832.25    34965.87    319.11 o 
   3   1   1       83.60      107.89      5.82 o 
   4   1   1       85.02      147.48     11.14 o 
   5   1   1        0.22        0.65     11.99 o 
   6   1   1      792.43      631.69     16.32 o 
   7   1   1      771.89      944.03     20.26 o 
   8   1   1       88.21       95.27     10.99 o 
   9   1   1       10.83       -1.21     12.05 o 
  10   1   1      757.01      663.70     23.29 o 
  11   1   1      366.50      275.30     18.57 o 
  12   1   1      100.13      134.14     24.38 o 
  13   1   1       40.88      -21.94     22.39 o 
  14   1   1        2.81       29.94     30.02 o 
 -15   2   1        0.67      -41.19     48.05 o 
 -14   2   1      488.97      438.26     43.57 o 
 -13   2   1       44.87        3.35     39.14 o 
 -12   2   1      209.06      199.85     17.62 o 
 -11   2   1       30.22       58.56     15.36 o 
 -10   2   1      119.65      112.65     13.32 o 
  -9   2   1       28.43       29.96     12.85 o 
  -8   2   1     2585.94     2738.03     40.94 o 
  -7   2   1       83.88      121.32     11.77 o 
  -6   2   1        0.58       -6.12      6.12 o 
  -5   2   1      435.29      395.03     11.78 o 
  -4   2   1      299.14      275.06     10.43 o 
  -3   2   1     5277.08     5475.50     62.20 o 
  -2   2   1      344.77      333.95      6.82 o 
  -1   2   1     5501.30     5592.68     53.65 o 
   0   2   1      288.91      306.61      5.24 o 
   1   2   1      276.62      324.25      7.74 o 
   2   2   1     6603.91     7336.48     69.34 o 
   3   2   1     2420.47     2233.67     28.45 o 
   4   2   1     4485.91     4767.23     77.00 o 
   5   2   1        1.70        9.79      9.56 o 
   6   2   1        1.61       -2.58      6.37 o 
   7   2   1     1143.99     1215.10     23.39 o 
   8   2   1      788.83      677.26     18.81 o 
   9   2   1      157.21      154.16     12.95 o 
  10   2   1      479.35      443.96     18.81 o 
  11   2   1        3.78       32.30     16.90 o 
  12   2   1       15.37       14.50     20.26 o 
  13   2   1      135.98      158.55     24.84 o 
  14   2   1      307.52      357.37     54.31 o 
 -14   3   1      121.99      155.82     40.76 o 
 -13   3   1       10.07      -21.91     21.91 o 
 -12   3   1      430.24      491.30     26.32 o 
 -11   3   1       81.93       92.73     15.52 o 
 -10   3   1      185.93      207.33     16.11 o 
  -9   3   1       14.97       16.86     10.68 o 
  -8   3   1      293.21      316.16     14.35 o 
  -7   3   1       35.34       33.68      8.75 o 
  -6   3   1       38.01       54.34      8.22 o 
  -5   3   1     2279.79     2504.42     37.49 o 
  -4   3   1      897.71     1175.40     19.08 o 
  -3   3   1     4228.72     3847.07     39.98 o 
  -2   3   1    52133.38    51703.83    476.80 o 
  -1   3   1    15928.22    15928.13    160.67 o 
   0   3   1    17674.00    18169.72    179.75 o 
   1   3   1      880.61      699.60     13.62 o 
   2   3   1     5217.85     5105.59     80.87 o 
   3   3   1     1394.18     1512.19     20.54 o 
   4   3   1       55.62       34.35      5.97 o 
   5   3   1     1843.03     2030.06     29.52 o 
   6   3   1     3480.84     3146.73     58.14 o 
   7   3   1     2308.81     2433.47     36.63 o 
   8   3   1       44.10       34.25     11.26 o 
   9   3   1     1282.80     1255.17     27.04 o 
  10   3   1      314.10      227.26     16.29 o 
  11   3   1       83.00       58.74     16.83 o 
  12   3   1      738.52      704.25     29.23 o 
  13   3   1      440.17      428.52     32.05 o 
  14   3   1      178.73       49.15     49.34 o 
 -14   4   1      557.15      554.97     42.43 o 
 -13   4   1        2.75       -1.00     24.62 o 
 -12   4   1        1.37        8.56     32.20 o 
 -11   4   1      116.98      131.75     16.17 o 
 -10   4   1       60.92       36.74     12.48 o 
  -9   4   1        6.71       10.51     11.26 o 
  -8   4   1     1667.96     1544.67     29.10 o 
  -7   4   1      908.12      857.46     19.92 o 
  -6   4   1       32.85       18.67      7.79 o 
  -5   4   1      167.73      242.83     10.53 o 
  -4   4   1     3828.74     3841.10     58.39 o 
  -3   4   1        1.36        6.64      5.40 o 
  -2   4   1      277.80      424.46      9.58 o 
  -1   4   1     1027.54     1122.14     15.16 o 
   0   4   1     4251.54     3985.97     43.26 o 
   1   4   1      413.11      484.64     10.24 o 
   2   4   1      716.42      836.66     16.42 o 
   3   4   1      102.81      118.84      4.99 o 
   4   4   1     7816.44     7359.16     84.52 o 
   5   4   1       71.57        3.04      6.13 o 
   6   4   1        3.65        2.37      6.64 o 
   7   4   1      752.63      743.53     18.41 o 
   8   4   1     2495.38     2670.07     40.91 o 
   9   4   1      341.67      370.42     16.94 o 
  10   4   1      205.83      210.66     19.44 o 
  11   4   1       71.91       82.94     20.03 o 
  12   4   1      694.76      643.40     35.67 o 
  13   4   1       19.54       11.59     28.24 o 
  14   4   1      215.23      195.55     38.20 o 
 -14   5   1       48.78      107.01     54.26 o 
 -13   5   1      146.54      160.53     30.80 o 
 -12   5   1      772.19      690.44     34.25 o 
 -11   5   1        2.76       -6.48     17.39 o 
 -10   5   1       58.74       34.91     14.84 o 
  -9   5   1     2756.81     2684.17     43.07 o 
  -8   5   1     1002.91     1100.00     24.63 o 
  -7   5   1     1502.58     1528.38     29.78 o 
  -6   5   1      276.31      324.68     12.90 o 
  -5   5   1       77.37       52.98      7.52 o 
  -4   5   1      574.46      561.99     13.38 o 
  -3   5   1       61.70       40.18      5.65 o 
  -2   5   1     2142.13     2155.21     31.64 o 
  -1   5   1     1183.05     1251.58     19.68 o 
   0   5   1     2896.24     3159.73     39.66 o 
   1   5   1     1547.59     1286.83     23.37 o 
   2   5   1      257.44      261.28     12.91 o 
   3   5   1     9860.40     9083.34    126.21 o 
   4   5   1       22.62       51.75      9.17 o 
   5   5   1       54.87       66.61      7.66 o 
   6   5   1      415.14      372.46     13.69 o 
   7   5   1      768.21      682.54     17.97 o 
   8   5   1        6.43       13.63     12.14 o 
   9   5   1      240.90      208.61     15.25 o 
  10   5   1      103.13      105.41     19.20 o 
  11   5   1       12.64       33.31     19.59 o 
  12   5   1      127.21      127.94     24.55 o 
  13   5   1       30.97       25.60     24.27 o 
  14   5   1       37.44       27.85     32.45 o 
 -14   6   1      391.48      359.77     40.93 o 
 -13   6   1       12.15        7.80     26.76 o 
 -12   6   1       38.18       25.92     33.73 o 
 -11   6   1      466.26      480.86     29.88 o 
 -10   6   1      564.28      600.32     29.79 o 
  -9   6   1       40.08       64.63     17.38 o 
  -8   6   1     1223.77     1286.34     26.76 o 
  -7   6   1      278.66      287.33     13.64 o 
  -6   6   1      377.88      420.11     14.13 o 
  -5   6   1      865.89      788.42     17.20 o 
  -4   6   1     8188.45     7751.17     87.98 o 
  -3   6   1     2439.27     2448.15     30.23 o 
  -2   6   1     2860.74     2662.80     51.67 o 
  -1   6   1     1384.60     1381.21     22.20 o 
   0   6   1      261.37      265.99      9.62 o 
   1   6   1     4333.59     4471.37     49.77 o 
   2   6   1     2740.62     2516.25     43.84 o 
   3   6   1     2511.63     2865.85     49.43 o 
   4   6   1     1788.44     1982.54     33.74 o 
   5   6   1     1567.37     1691.31     23.33 o 
   6   6   1     1561.07     1541.94     26.14 o 
   7   6   1      516.59      530.58     16.45 o 
   8   6   1     2061.64     2050.21     39.92 o 
   9   6   1       60.56       56.10     18.17 o 
  10   6   1      477.34      480.50     28.06 o 
  11   6   1      139.65      150.82     24.13 o 
  12   6   1      243.00      263.53     28.68 o 
  13   6   1      203.82      166.98     34.68 o 
 -13   7   1       85.35       88.89     32.85 o 
 -12   7   1      123.55      109.95     29.54 o 
 -11   7   1        5.57        9.31     25.27 o 
 -10   7   1       82.07      109.13     21.24 o 
  -9   7   1      767.26      757.76     27.13 o 
  -8   7   1       78.84       48.45     15.23 o 
  -7   7   1     3582.37     3680.24     58.32 o 
  -6   7   1      530.14      640.43     20.74 o 
  -5   7   1       92.18       79.44      7.94 o 
  -4   7   1     6089.62     6223.28     77.39 o 
  -3   7   1     5156.34     4900.16     54.80 o 
  -2   7   1      440.45      516.54     14.37 o 
  -1   7   1     4097.64     3781.97     48.49 o 
   0   7   1      471.64      421.23     12.35 o 
   1   7   1     1784.37     1812.06     27.43 o 
   2   7   1      228.29      254.68     13.00 o 
   3   7   1    12768.86    12849.92    197.63 o 
   4   7   1      524.79      537.14     20.83 o 
   5   7   1      470.79      482.88     17.57 o 
   6   7   1     1675.51     1853.81     35.54 o 
   7   7   1     1698.10     1945.31     38.25 o 
   8   7   1      329.28      320.92     22.80 o 
   9   7   1     3429.97     3655.16     83.51 o 
  10   7   1      827.54      839.09     35.04 o 
  11   7   1        7.54       -9.82     19.84 o 
  12   7   1      278.47      264.87     29.39 o 
  13   7   1      501.28      574.30     45.51 o 
 -13   8   1       20.55       63.37     33.33 o 
 -12   8   1      119.55      130.27     31.68 o 
 -11   8   1       49.92       28.26     22.19 o 
 -10   8   1      959.50      955.75     37.80 o 
  -9   8   1        4.96      -10.26     16.71 o 
  -8   8   1     1459.23     1471.00     35.35 o 
  -7   8   1        5.89       -6.33     11.17 o 
  -6   8   1      421.86      444.46     19.65 o 
  -5   8   1      222.48      241.26     15.14 o 
  -4   8   1     2609.40     2719.18     44.51 o 
  -3   8   1       69.26       59.41      7.11 o 
  -2   8   1     3767.13     3407.67     46.02 o 
  -1   8   1      120.36       90.04      8.97 o 
   0   8   1      495.09      500.00     13.96 o 
   1   8   1      202.65      166.09      9.39 o 
   2   8   1     5967.14     5672.54     63.04 o 
   3   8   1      119.59      141.62     12.77 o 
   4   8   1     5623.35     5340.24     77.18 o 
   5   8   1      280.61      267.07     20.95 o 
   6   8   1      562.47      532.43     20.52 o 
   7   8   1       58.51       85.43     14.42 o 
   8   8   1     1538.83     1787.25     48.67 o 
   9   8   1       50.30       85.70     33.56 o 
  10   8   1      821.20      816.17     36.34 o 
  11   8   1       71.33      129.59     27.25 o 
  12   8   1      210.08      191.10     30.10 o 
  13   8   1        0.59      -23.25     30.06 o 
 -12   9   1        9.85       42.60     29.03 o 
 -11   9   1       23.24       42.20     32.96 o 
 -10   9   1      190.87      115.76     27.74 o 
  -9   9   1     1658.48     1893.93     49.87 o 
  -8   9   1      558.38      632.12     35.67 o 
  -7   9   1      652.75      626.36     28.66 o 
  -6   9   1        5.59       -3.90     14.46 o 
  -5   9   1     4065.52     4152.68     72.49 o 
  -4   9   1       35.19       20.62     11.84 o 
  -3   9   1     3265.51     2988.95     49.19 o 
  -2   9   1     2100.68     2030.76     32.45 o 
  -1   9   1        6.64       15.32      8.04 o 
   0   9   1      102.39      104.80      9.62 o 
   1   9   1      615.82      549.74     15.69 o 
   2   9   1       91.02       91.64     11.93 o 
   3   9   1     1575.60     1508.26     31.94 o 
   4   9   1       10.26       -8.51     12.28 o 
   5   9   1       82.22       88.15     14.30 o 
   6   9   1      232.63      267.84     19.07 o 
   7   9   1      796.89      749.66     40.13 o 
   8   9   1       71.30       65.16     18.78 o 
   9   9   1      641.40      658.51     35.55 o 
  10   9   1       64.67       91.61     23.74 o 
  11   9   1       25.10       -6.80     23.44 o 
  12   9   1        3.98       21.00     31.38 o 
 -12  10   1      201.60      141.29     36.91 o 
 -11  10   1       42.45       37.92     28.97 o 
 -10  10   1      161.32      182.69     27.64 o 
  -9  10   1        0.33      -13.64     19.15 o 
  -8  10   1     1386.28     1422.58     43.17 o 
  -7  10   1       30.04       93.75     16.07 o 
  -6  10   1        1.17       -4.39     14.67 o 
  -5  10   1      172.69      166.21     17.51 o 
  -4  10   1     1146.51     1145.46     29.72 o 
  -3  10   1      148.71      151.13     14.94 o 
  -2  10   1      802.27      808.52     23.57 o 
  -1  10   1      361.46      438.45     18.42 o 
   0  10   1       24.75       44.05      9.51 o 
   1  10   1        3.82       -4.32     12.95 o 
   2  10   1     3590.84     3238.51     53.06 o 
   3  10   1      566.53      651.33     22.32 o 
   4  10   1      583.92      571.43     25.07 o 
   5  10   1      289.60      257.47     18.47 o 
   6  10   1      249.80      263.61     26.75 o 
   7  10   1       36.10       18.49     19.04 o 
   8  10   1      488.26      538.34     30.91 o 
   9  10   1       27.29       15.59     21.00 o 
  10  10   1      110.74       97.47     25.93 o 
  11  10   1       56.12       22.80     25.81 o 
 -11  11   1       21.46      -27.23     27.23 o 
 -10  11   1        0.81       -3.98     24.05 o 
  -9  11   1      425.03      406.95     31.32 o 
  -8  11   1       29.22       15.52     23.16 o 
  -7  11   1      632.38      615.67     31.06 o 
  -6  11   1        2.52        7.08     14.60 o 
  -5  11   1        5.01       38.82     15.24 o 
  -4  11   1      596.90      617.45     24.07 o 
  -3  11   1      865.02      837.16     26.40 o 
  -2  11   1      328.89      336.39     18.56 o 
  -1  11   1     1387.49     1442.12     35.27 o 
   0  11   1      365.27      414.86     18.99 o 
   1  11   1       20.38       25.23     15.31 o 
   2  11   1        4.24       -4.82     11.35 o 
   3  11   1     3242.62     3193.24     54.70 o 
   4  11   1       11.77       19.75     13.42 o 
   5  11   1      690.87      667.97     26.75 o 
   6  11   1      778.67      776.06     33.18 o 
   7  11   1     1055.85     1095.02     46.71 o 
   8  11   1      181.94      150.06     28.96 o 
   9  11   1      780.81      741.82     44.66 o 
  10  11   1      233.64      203.77     31.65 o 
  11  11   1        5.63      -29.26     29.26 o 
 -10  12   1       34.37       55.23     31.28 o 
  -9  12   1       14.34       -0.03     22.91 o 
  -8  12   1      850.83      800.80     42.98 o 
  -7  12   1        1.31        4.74     19.02 o 
  -6  12   1      141.60      107.22     20.69 o 
  -5  12   1       34.00       25.92     20.49 o 
  -4  12   1      380.47      374.04     24.29 o 
  -3  12   1       23.17        4.99     13.65 o 
  -2  12   1     1268.31     1218.35     43.35 o 
  -1  12   1        3.00      -15.23     15.23 o 
   0  12   1       15.41       10.38     14.66 o 
   1  12   1       20.71        2.50     15.26 o 
   2  12   1     1635.23     1714.44     37.93 o 
   3  12   1      244.38      181.97     18.28 o 
   4  12   1      257.97      251.41     23.87 o 
   5  12   1      427.45      443.60     27.27 o 
   6  12   1      141.74      178.90     24.27 o 
   7  12   1       15.17        7.22     20.61 o 
   8  12   1      948.86      973.83     40.80 o 
   9  12   1        0.40        0.19     23.50 o 
  10  12   1      125.44      115.14     30.56 o 
  -9  13   1      985.76      975.90     45.21 o 
  -8  13   1       20.80       36.04     25.61 o 
  -7  13   1       88.03      108.33     25.59 o 
  -6  13   1        1.90      -22.00     22.00 o 
  -5  13   1      226.24      210.95     25.35 o 
  -4  13   1       44.51        8.48     15.99 o 
  -3  13   1      394.38      418.23     28.12 o 
  -2  13   1       29.39       11.25     17.03 o 
  -1  13   1       73.20       89.36     22.29 o 
   0  13   1      146.63      154.32     21.50 o 
   1  13   1      412.22      386.04     25.59 o 
   2  13   1      513.69      469.77     27.63 o 
   3  13   1      633.11      633.19     27.24 o 
   4  13   1      236.53      242.28     26.38 o 
   5  13   1       52.30       39.63     20.12 o 
   6  13   1      284.31      311.77     39.34 o 
   7  13   1      212.39      255.80     28.65 o 
   8  13   1        8.11       -2.28     23.86 o 
   9  13   1      101.34       87.19     29.29 o 
  -8  14   1      271.77      304.48     34.57 o 
  -7  14   1       70.77       62.56     43.47 o 
  -6  14   1        5.77        8.88     30.59 o 
  -5  14   1       51.67       29.83     24.93 o 
  -4  14   1      559.84      518.40     34.56 o 
  -3  14   1      133.74      144.20     23.67 o 
  -2  14   1      562.49      631.14     33.57 o 
  -1  14   1      250.67      215.06     24.62 o 
   0  14   1       41.72       32.37     19.12 o 
   1  14   1      294.21      345.68     27.84 o 
   2  14   1      446.26      455.70     32.57 o 
   3  14   1       24.10       -0.43     28.62 o 
   4  14   1       54.77       98.62     42.46 o 
   5  14   1      186.66      195.50     28.12 o 
   6  14   1        0.48       -4.02     27.50 o 
   7  14   1       58.86       33.38     30.71 o 
   8  14   1       92.42       99.69     30.84 o 
  -6  15   1      353.80      357.06     40.70 o 
  -5  15   1        2.68      -33.13     33.13 o 
  -4  15   1        2.76      -13.01     27.88 o 
  -3  15   1      112.72      120.39     39.39 o 
  -2  15   1      294.63      310.32     29.47 o 
  -1  15   1      126.78      153.40     30.22 o 
   0  15   1       91.79       60.07     22.89 o 
   1  15   1       21.21       40.49     22.22 o 
   2  15   1       52.00       13.03     26.53 o 
   3  15   1      367.87      343.98     64.49 o 
   4  15   1       99.70       66.48     43.59 o 
   5  15   1       92.73      152.43     34.87 o 
   6  15   1      211.14      186.18     61.69 o 
  -4  16   1        4.63       41.44     39.99 o 
  -3  16   1       20.32      -10.08     32.41 o 
  -2  16   1       65.47       50.85     25.14 o 
  -1  16   1      518.36      506.53     41.07 o 
   0  16   1        0.72      -19.07     22.38 o 
   1  16   1       66.45       72.81     31.40 o 
   2  16   1        8.09       -6.86     28.27 o 
   3  16   1       43.38       22.42     29.75 o 
   4  16   1       46.58       37.05     31.62 o 
 -15   0   2      189.70      160.46     55.78 o 
 -14   0   2       84.49       44.95     32.42 o 
 -13   0   2       10.61      -27.35     29.17 o 
 -12   0   2     1338.82     1363.93     48.97 o 
 -11   0   2     1158.60     1060.46     61.72 o 
 -10   0   2       26.14       31.85     18.04 o 
  -9   0   2       38.74       31.75     16.03 o 
  -8   0   2      352.76      252.90     21.62 o 
  -7   0   2      321.62      347.18     19.70 o 
  -6   0   2     7896.58     8519.83    137.78 o 
  -5   0   2        7.16       13.82     11.71 o 
  -4   0   2     1006.09     1096.71     24.07 o 
  -3   0   2     2048.73     2102.30     38.39 o 
  -2   0   2     3723.51     3531.10     48.21 o 
  -1   0   2     4323.84     4128.21     48.64 o 
   0   0   2    33585.68    33767.43    561.29 o 
   1   0   2       74.15      100.56      3.86 o 
   2   0   2     3421.21     3262.08     45.40 o 
   3   0   2      929.46     1179.93     25.70 o 
   4   0   2    10731.42    11780.34    316.99 o 
   5   0   2        7.27       15.72      8.95 o 
   6   0   2     8611.44     7399.14    122.21 o 
   7   0   2     2364.82     2340.72     58.62 o 
   8   0   2      630.96      667.75     36.04 o 
   9   0   2       28.20       39.39     15.95 o 
  10   0   2     1758.05     1553.45     62.65 o 
  11   0   2       32.58       36.06     29.73 o 
  12   0   2     1535.77     1332.93     65.15 o 
  13   0   2       66.63       59.16    110.26 o 
  14   0   2      155.58       92.10     42.82 o 
 -15   1   2       95.97      105.33     36.39 o 
 -14   1   2      139.87       78.22     26.78 o 
 -13   1   2     1082.09      979.72     59.96 o 
 -12   1   2      826.88      759.77     28.48 o 
 -11   1   2     2555.29     2529.79     44.69 o 
 -10   1   2      352.07      364.32     17.46 o 
  -9   1   2        0.09       10.77      9.75 o 
  -8   1   2     1381.61     1338.91     25.51 o 
  -7   1   2     5002.50     4828.90     83.62 o 
  -6   1   2      140.64      181.06     11.26 o 
  -5   1   2     9509.43     9268.01    113.99 o 
  -4   1   2     6621.68     6407.00     72.83 o 
  -3   1   2     3183.78     2991.18     32.96 o 
  -2   1   2     1439.99     1688.30     18.27 o 
  -1   1   2    52838.89    51969.59    601.12 o 
   0   1   2     2103.55     2144.27     18.14 o 
   1   1   2     9131.15     9598.79     95.94 o 
   2   1   2      126.85      180.80      5.16 o 
   3   1   2     3531.40     3748.56     40.73 o 
   4   1   2       18.67        7.74      6.65 o 
   5   1   2    15264.22    14689.84    177.07 o 
   6   1   2     1371.15     1424.25     27.78 o 
   7   1   2     1222.21     1210.21     23.36 o 
   8   1   2      451.65      487.58     16.53 o 
   9   1   2     1886.07     1851.68     33.30 o 
  10   1   2      232.90      192.34     16.42 o 
  11   1   2     2740.43     2873.93     55.94 o 
  12   1   2        4.78       15.04     32.82 o 
  13   1   2        1.82        2.46     23.60 o 
  14   1   2       63.38       50.37     28.13 o 
 -15   2   2      113.69       66.07     51.48 o 
 -14   2   2        1.08       28.99     25.57 o 
 -13   2   2      384.48      369.03     29.29 o 
 -12   2   2     2067.53     2055.87     40.35 o 
 -11   2   2      231.00      276.03     17.75 o 
 -10   2   2     2891.99     2882.20     45.52 o 
  -9   2   2     2285.45     2345.70     38.10 o 
  -8   2   2     2174.51     2171.77     34.76 o 
  -7   2   2      113.08      159.50     10.84 o 
  -6   2   2    14308.18    12643.15    210.45 o 
  -5   2   2     2823.32     2846.24     40.73 o 
  -4   2   2     4369.32     3974.68     64.35 o 
  -3   2   2     2133.00     2132.21     27.95 o 
  -2   2   2    30334.70    30718.04    319.26 o 
  -1   2   2      115.26      154.10      4.50 o 
   0   2   2    50050.63    48071.79    415.55 o 
   1   2   2     5182.52     5130.94     52.50 o 
   2   2   2    34874.51    35562.31    348.28 o 
   3   2   2     4382.52     4176.93     44.81 o 
   4   2   2     7883.52     6868.26    101.63 o 
   5   2   2        3.44       47.29      6.79 o 
   6   2   2      861.32      793.50     19.51 o 
   7   2   2     4351.00     4282.29     56.16 o 
   8   2   2     1437.64     1418.92     27.07 o 
   9   2   2      639.83      644.56     22.00 o 
  10   2   2     3569.13     3607.58     53.89 o 
  11   2   2      652.92      614.48     26.34 o 
  12   2   2      320.12      402.59     33.44 o 
  13   2   2        5.08      131.39     57.64 o 
  14   2   2      344.13      295.03     43.64 o 
 -15   3   2      151.38      120.22     73.37 o 
 -14   3   2       83.42      120.97     46.34 o 
 -13   3   2      207.94      238.97     31.00 o 
 -12   3   2       70.27       88.60     16.51 o 
 -11   3   2     2751.24     2710.83     53.47 o 
 -10   3   2      853.17      899.83     24.71 o 
  -9   3   2       13.77       13.27     10.24 o 
  -8   3   2      634.77      623.96     19.46 o 
  -7   3   2     7015.08     6306.65     76.99 o 
  -6   3   2     2273.89     2201.88     32.49 o 
  -5   3   2     1173.02     1081.76     19.45 o 
  -4   3   2     4997.73     5201.69     91.27 o 
  -3   3   2     6704.48     7042.67     79.38 o 
  -2   3   2     4763.66     5158.88     51.47 o 
  -1   3   2     1826.63     1924.11     24.45 o 
   0   3   2    11039.13    11020.49    110.67 o 
   1   3   2       16.03       18.88      4.33 o 
   2   3   2      420.13      403.22      8.47 o 
   3   3   2      891.63      865.24     12.00 o 
   4   3   2      807.32      841.68     18.41 o 
   5   3   2     3035.84     2741.41     47.46 o 
   6   3   2      742.65      698.30     16.28 o 
   7   3   2       73.78       48.62      9.02 o 
   8   3   2      438.85      382.86     20.83 o 
   9   3   2     1777.79     1658.61     40.06 o 
  10   3   2      171.97      201.98     18.17 o 
  11   3   2     1432.98     1379.36     36.22 o 
  12   3   2       39.24       32.16     20.97 o 
  13   3   2        5.33       -5.52     33.46 o 
  14   3   2       33.52       43.72     47.39 o 
 -14   4   2       55.04       35.49     48.05 o 
 -13   4   2        7.50      -22.99     22.99 o 
 -12   4   2     1084.37     1004.08     43.26 o 
 -11   4   2      847.82      733.56     24.43 o 
 -10   4   2      708.30      790.74     23.45 o 
  -9   4   2      608.13      626.61     20.59 o 
  -8   4   2     1979.01     2139.66     35.36 o 
  -7   4   2      962.13     1120.22     22.81 o 
  -6   4   2      737.40      655.95     16.46 o 
  -5   4   2     8977.64     9621.92    110.93 o 
  -4   4   2      266.44      296.00     10.17 o 
  -3   4   2      452.35      419.74     11.11 o 
  -2   4   2    30748.54    31036.44    329.81 o 
  -1   4   2     2279.38     2659.00     33.15 o 
   0   4   2     2967.34     3024.12     36.94 o 
   1   4   2      929.40      945.62     14.91 o 
   2   4   2     2895.18     3193.83     44.37 o 
   3   4   2      244.78      254.77      6.81 o 
   4   4   2      536.60      510.18     12.01 o 
   5   4   2     3153.49     3204.49     52.06 o 
   6   4   2      588.42      604.32     15.71 o 
   7   4   2      148.14      176.98     11.77 o 
   8   4   2     1789.43     1845.12     32.19 o 
   9   4   2      387.53      396.42     17.42 o 
  10   4   2     2839.58     2756.55     51.07 o 
  11   4   2        5.90      -17.03     17.03 o 
  12   4   2      597.98      558.04     37.75 o 
  13   4   2        6.71      -12.74     22.65 o 
  14   4   2      484.27      501.12     74.65 o 
 -14   5   2        3.51      -28.35     33.89 o 
 -13   5   2      278.52      276.04     40.64 o 
 -12   5   2        1.08      -21.24     21.34 o 
 -11   5   2     1394.45     1356.59     36.20 o 
 -10   5   2      580.79      514.22     20.57 o 
  -9   5   2       10.02       20.49     11.44 o 
  -8   5   2       82.81      119.61     12.45 o 
  -7   5   2     5317.45     5074.73     89.73 o 
  -6   5   2       14.73       32.04     12.02 o 
  -5   5   2     6255.29     6071.30     99.78 o 
  -4   5   2     1421.89     1625.09     25.18 o 
  -3   5   2     8943.44     8447.75     89.59 o 
  -2   5   2     4763.80     4484.48     58.52 o 
  -1   5   2     9489.86     9751.80    118.95 o 
   0   5   2     1721.84     1841.90     27.67 o 
   1   5   2       73.75       92.23      7.93 o 
   2   5   2        4.30       -2.17      6.19 o 
   3   5   2     3925.21     4090.03     78.77 o 
   4   5   2      384.29      332.32      8.59 o 
   5   5   2     4109.74     3619.23     53.92 o 
   6   5   2       27.03       17.11     10.68 o 
   7   5   2      205.65      180.32     11.84 o 
   8   5   2      202.84      187.62     13.14 o 
   9   5   2      176.89      165.35     25.27 o 
  10   5   2        0.67      -10.20     16.27 o 
  11   5   2      988.83      964.87     38.40 o 
  12   5   2       13.50       14.41     22.92 o 
  13   5   2       10.86       32.25     26.51 o 
  14   5   2       34.16       51.36     51.95 o 
 -14   6   2       80.49       40.48     33.81 o 
 -13   6   2       55.82       26.52     37.03 o 
 -12   6   2      263.36      295.93     36.58 o 
 -11   6   2        0.31        3.10     17.55 o 
 -10   6   2      634.04      597.35     25.23 o 
  -9   6   2       32.80       64.66     17.28 o 
  -8   6   2      516.47      478.68     17.92 o 
  -7   6   2      109.68       94.08     14.84 o 
  -6   6   2     3200.29     3030.70     42.77 o 
  -5   6   2        2.39       -6.25      6.25 o 
  -4   6   2     5106.43     5188.43     83.28 o 
  -3   6   2       19.20        6.80      6.24 o 
  -2   6   2     8092.87     7941.60     90.76 o 
  -1   6   2      143.31      126.44      9.25 o 
   0   6   2     3334.57     3364.64     42.94 o 
   1   6   2      342.78      272.35      8.01 o 
   2   6   2      778.75      809.18     19.66 o 
   3   6   2      714.83      900.98     21.14 o 
   4   6   2     2123.63     2323.93     37.85 o 
   5   6   2      546.23      696.80     23.47 o 
   6   6   2      357.90      293.17     12.28 o 
   7   6   2       14.42      -10.09     12.42 o 
   8   6   2       14.54       20.01     15.27 o 
   9   6   2      467.14      450.69     26.15 o 
  10   6   2     1420.14     1414.35     43.07 o 
  11   6   2      176.64      222.21     27.67 o 
  12   6   2      268.20      271.32     31.46 o 
  13   6   2       97.62      164.13     29.85 o 
 -13   7   2       42.37      126.17     41.48 o 
 -12   7   2        0.68      -24.63     24.63 o 
 -11   7   2       61.00       84.00     24.30 o 
 -10   7   2        0.02       -9.04     16.33 o 
  -9   7   2      303.01      304.83     20.01 o 
  -8   7   2      390.13      303.09     18.66 o 
  -7   7   2      111.90       93.15     15.23 o 
  -6   7   2        1.21       -0.71      9.74 o 
  -5   7   2      678.58      494.13     20.02 o 
  -4   7   2        0.91       -3.61      6.55 o 
  -3   7   2     1067.49     1239.73     20.57 o 
  -2   7   2      153.63      227.83     10.65 o 
  -1   7   2     4607.26     4645.64     57.90 o 
   0   7   2     3472.49     3558.23     46.16 o 
   1   7   2     3609.34     3270.05     42.99 o 
   2   7   2       89.73       74.77     12.63 o 
   3   7   2      255.64      278.59     14.43 o 
   4   7   2       34.33       30.95     12.01 o 
   5   7   2     1219.34     1385.42     28.88 o 
   6   7   2     2458.54     2462.15     42.61 o 
   7   7   2      157.25      157.74     15.99 o 
   8   7   2       88.95       99.83     18.25 o 
   9   7   2      538.11      622.32     31.71 o 
  10   7   2      395.12      378.19     28.18 o 
  11   7   2      404.61      403.53     40.94 o 
  12   7   2       52.49       73.77     25.58 o 
  13   7   2       65.93      122.62     45.12 o 
 -13   8   2      225.30      268.44     40.62 o 
 -12   8   2        4.99       21.64     25.20 o 
 -11   8   2        0.32       14.22     26.38 o 
 -10   8   2        0.14       -2.98     17.69 o 
  -9   8   2      427.99      535.02     25.32 o 
  -8   8   2      232.00      250.96     18.88 o 
  -7   8   2      783.67      904.54     26.57 o 
  -6   8   2       12.67        0.85     15.02 o 
  -5   8   2     3958.98     3817.46     59.11 o 
  -4   8   2       66.12       75.76      9.07 o 
  -3   8   2     2307.85     2601.11     82.95 o 
  -2   8   2      367.62      418.72     13.62 o 
  -1   8   2      484.84      518.84     23.90 o 
   0   8   2       55.43       55.34      7.92 o 
   1   8   2      408.63      461.32     13.82 o 
   2   8   2      388.35      379.54     15.79 o 
   3   8   2      581.80      652.10     34.42 o 
   4   8   2        6.10        1.76     10.55 o 
   5   8   2       17.59       18.62     11.44 o 
   6   8   2      335.54      321.71     21.33 o 
   7   8   2        3.68       21.77     20.06 o 
   8   8   2       39.65       67.14     18.53 o 
   9   8   2      193.70      132.40     22.66 o 
  10   8   2      400.63      381.30     29.37 o 
  11   8   2        4.11        4.83     26.97 o 
  12   8   2       25.52       68.32     37.43 o 
 -12   9   2      133.10      181.77     39.88 o 
 -11   9   2       71.12       32.74     26.63 o 
 -10   9   2       82.48       88.71     22.52 o 
  -9   9   2      553.71      510.64     34.06 o 
  -8   9   2      731.55      813.00     28.01 o 
  -7   9   2        2.62       -9.89     16.10 o 
  -6   9   2       21.50        9.74     12.12 o 
  -5   9   2       39.24       12.96     11.39 o 
  -4   9   2      369.21      382.92     19.97 o 
  -3   9   2      745.09      745.24     22.26 o 
  -2   9   2      785.13      866.53     19.97 o 
  -1   9   2      423.06      513.50     16.77 o 
   0   9   2      333.91      353.68     14.57 o 
   1   9   2      234.33      207.17     11.06 o 
   2   9   2      641.09      602.15     22.25 o 
   3   9   2       50.58       69.10     12.51 o 
   4   9   2       88.36       70.97     13.04 o 
   5   9   2       13.61        2.90     11.97 o 
   6   9   2      113.02       89.40     17.70 o 
   7   9   2       42.96       18.54     16.24 o 
   8   9   2      234.12      232.84     23.83 o 
   9   9   2       69.89       43.20     21.09 o 
  10   9   2      196.10      169.10     26.51 o 
  11   9   2        0.33      -20.83     20.83 o 
  12   9   2       70.51      103.69     44.83 o 
 -12  10   2       14.81       36.70     31.99 o 
 -11  10   2       43.41       96.00     31.51 o 
 -10  10   2        8.58       25.09     22.26 o 
  -9  10   2       29.66       42.22     23.02 o 
  -8  10   2      306.07      299.11     25.38 o 
  -7  10   2      219.56      156.84     18.09 o 
  -6  10   2      517.31      508.01     22.93 o 
  -5  10   2       36.38       28.42     13.39 o 
  -4  10   2        6.99        2.45     11.77 o 
  -3  10   2       15.42       27.51     12.10 o 
  -2  10   2       11.84        4.34     10.43 o 
  -1  10   2       11.66        7.37      8.67 o 
   0  10   2      547.36      535.55     16.90 o 
   1  10   2      487.01      532.09     20.02 o 
   2  10   2      541.10      607.57     21.78 o 
   3  10   2        4.04       -2.61     11.29 o 
   4  10   2      161.86      189.52     18.95 o 
   5  10   2      193.25      167.05     18.01 o 
   6  10   2      256.97      264.84     23.68 o 
   7  10   2       11.14        7.27     17.91 o 
   8  10   2       12.46       12.44     19.86 o 
   9  10   2     1255.59     1243.92     52.43 o 
  10  10   2        2.18        4.64     22.95 o 
  11  10   2        3.04      -11.54     25.13 o 
 -11  11   2       80.05       33.19     46.05 o 
 -10  11   2      109.36      240.43     46.10 o 
  -9  11   2      125.61       64.65     34.43 o 
  -8  11   2      697.93      620.79     38.39 o 
  -7  11   2       26.63       23.13     18.98 o 
  -6  11   2       10.40       20.00     19.11 o 
  -5  11   2       16.33       -5.05     21.44 o 
  -4  11   2      147.27      167.77     19.06 o 
  -3  11   2       31.45      -11.45     11.45 o 
  -2  11   2      547.94      537.63     21.18 o 
  -1  11   2        6.41        8.76     10.92 o 
   0  11   2      133.26      119.86     14.67 o 
   1  11   2        4.02        1.76     11.21 o 
   2  11   2      701.57      845.88     33.66 o 
   3  11   2       82.52       66.59     14.61 o 
   4  11   2      156.03      196.17     21.67 o 
   5  11   2      348.11      375.52     30.37 o 
   6  11   2      211.95      210.63     23.71 o 
   7  11   2        7.54       -4.45     18.23 o 
   8  11   2      239.02      229.13     27.10 o 
   9  11   2       61.18      109.15     29.85 o 
  10  11   2       42.26       62.20     27.34 o 
  11  11   2       33.31       32.81     28.89 o 
 -10  12   2       20.20      -31.96     53.75 o 
  -9  12   2      487.69      543.54     64.20 o 
  -8  12   2       14.10       13.02     21.43 o 
  -7  12   2      453.45      498.29     30.49 o 
  -6  12   2      316.37      311.91     23.41 o 
  -5  12   2      505.85      490.27     30.09 o 
  -4  12   2      837.77      795.72     30.83 o 
  -3  12   2     1722.65     1700.42     38.54 o 
  -2  12   2      430.16      405.28     23.19 o 
  -1  12   2      181.10      189.36     23.94 o 
   0  12   2      150.54      104.80     21.89 o 
   1  12   2     1918.60     1959.86     45.96 o 
   2  12   2        4.97       11.56     13.19 o 
   3  12   2     1716.65     1681.63     38.86 o 
   4  12   2      545.49      526.33     28.36 o 
   5  12   2       47.20       21.96     24.28 o 
   6  12   2      156.38      141.36     24.15 o 
   7  12   2      286.99      303.39     37.65 o 
   8  12   2      275.11      329.72     31.51 o 
   9  12   2      183.92      198.64     31.29 o 
  10  12   2       14.57      -24.75     25.99 o 
  -9  13   2        6.41      -10.53     29.68 o 
  -8  13   2      445.67      374.55     32.95 o 
  -7  13   2       56.64       39.73     28.86 o 
  -6  13   2        7.28       18.23     20.30 o 
  -5  13   2      118.84      122.80     19.94 o 
  -4  13   2     1189.79     1189.74     34.54 o 
  -3  13   2       12.66       21.59     23.90 o 
  -2  13   2      720.22      741.15     32.86 o 
  -1  13   2     1698.50     1677.43     44.99 o 
   0  13   2        0.97       -9.27     17.34 o 
   1  13   2      107.04       62.49     19.31 o 
   2  13   2     2545.87     2436.97     55.94 o 
   3  13   2        1.83        7.81     16.22 o 
   4  13   2      230.01      275.98     25.81 o 
   5  13   2      692.10      713.10     40.36 o 
   6  13   2      340.41      399.83     32.44 o 
   7  13   2        1.79      -11.81     22.92 o 
   8  13   2      206.05      205.43     30.29 o 
   9  13   2       38.25       39.63     29.59 o 
  -8  14   2        3.85       65.89     32.11 o 
  -7  14   2       78.34       48.49     25.27 o 
  -6  14   2      107.28      127.25     34.73 o 
  -5  14   2      242.55      201.46     63.06 o 
  -4  14   2       70.41       76.16     23.64 o 
  -3  14   2      410.19      417.68     43.97 o 
  -2  14   2      740.85      677.09     33.54 o 
  -1  14   2      263.72      276.46     29.15 o 
   0  14   2      455.96      429.22     29.57 o 
   1  14   2      654.03      654.35     33.19 o 
   2  14   2       55.82       47.42     20.34 o 
   3  14   2      524.98      512.04     37.52 o 
   4  14   2       87.54      104.89     29.06 o 
   5  14   2       13.31      -22.79     22.79 o 
   6  14   2      351.93      369.40     34.15 o 
   7  14   2      198.45      191.18     29.71 o 
  -6  15   2        2.44       -5.07     28.00 o 
  -5  15   2      237.45      203.30     33.79 o 
  -4  15   2      413.26      356.96     36.57 o 
  -3  15   2        1.59        2.89     21.41 o 
  -2  15   2       23.64      -19.73     19.73 o 
  -1  15   2      740.04      680.26     36.87 o 
   0  15   2       23.10        4.63     20.29 o 
   1  15   2       24.19      -19.81     19.81 o 
   2  15   2      610.69      559.67     40.53 o 
   3  15   2       49.68       31.64     25.53 o 
   4  15   2        4.40       28.77     27.65 o 
   5  15   2      335.70      320.77     40.92 o 
   6  15   2      116.61      142.87     36.85 o 
  -4  16   2       39.44       81.42     32.43 o 
  -3  16   2       96.88      118.86     33.68 o 
  -2  16   2      436.33      476.63     35.62 o 
  -1  16   2        0.51       28.96     24.31 o 
   0  16   2       77.60       74.87     33.50 o 
   1  16   2      309.53      311.50     37.11 o 
   2  16   2       63.80       84.58     32.87 o 
   3  16   2       26.92       89.03     45.66 o 
   4  16   2      248.16      242.68     39.80 o 
 -15   1   3        7.88       26.68     56.63 o 
 -14   1   3        4.84      -21.83     21.83 o 
 -13   1   3       14.08       10.00     18.13 o 
 -12   1   3       14.61       41.18     16.62 o 
 -11   1   3        0.06       22.50     13.74 o 
 -10   1   3      283.04      296.32     16.33 o 
  -9   1   3     1027.41      958.19     22.95 o 
  -8   1   3     2046.83     2291.68     38.75 o 
  -7   1   3     3512.26     3342.32     45.27 o 
  -6   1   3     1975.70     1933.89     29.12 o 
  -5   1   3      218.90      349.85     15.08 o 
  -4   1   3      882.85      619.12     12.57 o 
  -3   1   3     1803.60     1924.73     22.54 o 
  -2   1   3     2381.77     2590.28     38.57 o 
  -1   1   3    17240.62    17409.29    191.86 o 
   0   1   3    34281.54    34822.88    283.80 o 
   1   1   3    13218.95    15401.44    171.14 o 
   2   1   3     6598.92     6209.92     63.65 o 
   3   1   3     1606.16     1758.79     21.63 o 
   4   1   3       20.20       16.59      6.38 o 
   5   1   3        0.47       -5.25      5.59 o 
   6   1   3      345.31      291.92     11.67 o 
   7   1   3     2702.83     2838.86     48.54 o 
   8   1   3      589.96      690.32     19.63 o 
   9   1   3      831.92      908.48     24.26 o 
  10   1   3      288.59      275.91     23.39 o 
  11   1   3        0.20       -1.21     17.37 o 
  12   1   3        0.05      -19.76     20.18 o 
  13   1   3      241.58      271.03     32.11 o 
  14   1   3        8.25       33.25     52.15 o 
 -15   2   3        0.60      -14.27     33.91 o 
 -14   2   3      460.37      514.49     41.38 o 
 -13   2   3      108.18       97.63     25.71 o 
 -12   2   3      351.66      289.57     21.71 o 
 -11   2   3       23.89      -11.61     11.61 o 
 -10   2   3       56.62       79.63     13.09 o 
  -9   2   3       37.55       30.01     11.38 o 
  -8   2   3     1245.47     1239.78     24.61 o 
  -7   2   3     1991.68     2065.88     35.34 o 
  -6   2   3      117.02      106.39     11.13 o 
  -5   2   3      260.52      240.89      9.91 o 
  -4   2   3     8256.95     7909.57     96.84 o 
  -3   2   3     7005.78     7491.98     82.88 o 
  -2   2   3     4850.61     5238.52     53.03 o 
  -1   2   3        2.57        7.06      3.24 o 
   0   2   3      907.79      910.20     13.66 o 
   1   2   3     1978.44     2054.43     23.59 o 
   2   2   3      505.73      556.38     10.75 o 
   3   2   3     4558.55     4464.65     47.83 o 
   4   2   3      306.31      372.60     17.72 o 
   5   2   3       11.96       16.51     12.12 o 
   6   2   3      954.62     1125.81     21.28 o 
   7   2   3        0.64        7.41      7.73 o 
   8   2   3     1488.72     1492.16     27.93 o 
   9   2   3        1.38      -10.36     10.36 o 
  10   2   3      181.39      155.01     15.22 o 
  11   2   3      289.47      238.16     20.50 o 
  12   2   3      172.79      122.13     26.20 o 
  13   2   3       28.65       24.08     39.43 o 
  14   2   3      194.01      230.66     45.44 o 
 -15   3   3      376.78      431.95     50.82 o 
 -14   3   3        5.31       -2.22     29.39 o 
 -13   3   3      109.60      119.21     30.47 o 
 -12   3   3      718.54      679.73     27.66 o 
 -11   3   3      119.31       61.92     14.63 o 
 -10   3   3      251.09      231.87     19.95 o 
  -9   3   3     1203.73     1303.95     27.14 o 
  -8   3   3      557.75      576.21     17.36 o 
  -7   3   3      265.87      306.58     13.15 o 
  -6   3   3      319.65      440.67     13.36 o 
  -5   3   3     2075.74     2074.79     29.66 o 
  -4   3   3     1229.86     1222.59     19.83 o 
  -3   3   3      238.58      263.75     11.96 o 
  -2   3   3       63.50       44.33      5.46 o 
  -1   3   3     3571.11     3897.09     46.88 o 
   0   3   3    14766.33    14168.58    133.48 o 
   1   3   3    19839.20    19479.44    171.15 o 
   2   3   3     6412.64     6890.22     66.34 o 
   3   3   3      769.38      864.76     13.40 o 
   4   3   3      954.32     1013.64     17.49 o 
   5   3   3     1263.04     1466.49     23.69 o 
   6   3   3     1012.51     1151.14     21.61 o 
   7   3   3      490.99      557.57     17.91 o 
   8   3   3        1.44        6.12      9.42 o 
   9   3   3       15.85       -1.70     11.13 o 
  10   3   3       54.28       59.27     14.80 o 
  11   3   3       24.13      -15.12     15.12 o 
  12   3   3        2.35        1.83     19.83 o 
  13   3   3      426.83      339.08     44.74 o 
  14   3   3        0.92      -28.78     48.03 o 
 -14   4   3      755.81      738.63     54.92 o 
 -13   4   3       50.08       25.75     25.77 o 
 -12   4   3        3.97        0.87     19.32 o 
 -11   4   3      209.10      193.18     17.76 o 
 -10   4   3      389.12      440.92     28.08 o 
  -9   4   3       37.13       58.14     12.91 o 
  -8   4   3      263.34      298.49     15.97 o 
  -7   4   3      466.82      495.59     17.00 o 
  -6   4   3       43.62       46.49      9.07 o 
  -5   4   3       86.24       63.43      8.01 o 
  -4   4   3      418.45      289.13     10.56 o 
  -3   4   3     1028.35     1014.88     16.55 o 
  -2   4   3      958.59      888.94     15.21 o 
  -1   4   3    14186.65    13819.39    149.97 o 
   0   4   3     5464.89     5262.85     60.97 o 
   1   4   3     1507.92     1621.44     20.53 o 
   2   4   3     3587.93     3594.70     37.44 o 
   3   4   3      902.38      885.38     15.25 o 
   4   4   3     2099.58     2095.26     33.22 o 
   5   4   3     1477.89     1339.56     22.31 o 
   6   4   3      215.36      217.42     10.68 o 
   7   4   3       65.37       80.03     10.25 o 
   8   4   3      986.83     1081.02     24.20 o 
   9   4   3      313.79      299.74     18.84 o 
  10   4   3        0.34       12.35     24.94 o 
  11   4   3        5.88      -14.55     17.98 o 
  12   4   3      594.67      651.80     34.65 o 
  13   4   3        7.80       16.06     23.14 o 
  14   4   3      170.49      141.44     99.97 o 
 -14   5   3       33.89       30.38     35.40 o 
 -13   5   3      335.41      322.43     34.93 o 
 -12   5   3      560.41      554.22     35.97 o 
 -11   5   3       72.59       34.18     16.46 o 
 -10   5   3       52.34       67.63     14.60 o 
  -9   5   3     2744.32     2818.41     44.41 o 
  -8   5   3       91.97       72.44     11.61 o 
  -7   5   3     2484.33     2556.71     38.65 o 
  -6   5   3     1876.82     1881.34     30.04 o 
  -5   5   3     2291.82     2129.19     34.82 o 
  -4   5   3        4.67       22.11     10.40 o 
  -3   5   3     3340.55     3340.16     48.32 o 
  -2   5   3     5331.88     5365.84     62.99 o 
  -1   5   3      235.67      289.87      9.49 o 
   0   5   3     7149.91     6500.81    119.41 o 
   1   5   3     9448.49     9012.04    101.21 o 
   2   5   3        3.34       20.29      8.53 o 
   3   5   3      194.92      100.44      9.46 o 
   4   5   3     5842.90     5575.73     60.92 o 
   5   5   3       51.99       79.33      8.76 o 
   6   5   3     1214.25     1181.94     22.11 o 
   7   5   3     5482.54     5636.30     81.54 o 
   8   5   3      461.57      523.82     20.38 o 
   9   5   3      474.46      485.22     26.81 o 
  10   5   3     1257.19     1230.99     39.75 o 
  11   5   3      344.08      330.06     29.72 o 
  12   5   3        0.74       36.97     23.04 o 
  13   5   3      323.51      316.23     43.39 o 
 -14   6   3      286.31      317.83     49.22 o 
 -13   6   3       60.84       50.60     28.83 o 
 -12   6   3       26.16       18.37     23.50 o 
 -11   6   3      390.99      456.94     29.02 o 
 -10   6   3     1014.42     1012.35     30.64 o 
  -9   6   3        8.82        3.46     14.16 o 
  -8   6   3     4515.01     4239.69     58.64 o 
  -7   6   3      980.16      926.01     24.50 o 
  -6   6   3        0.39        5.47     10.81 o 
  -5   6   3     5900.74     5901.86     80.91 o 
  -4   6   3     7103.63     6814.93     90.76 o 
  -3   6   3     2092.86     2262.52     32.74 o 
  -2   6   3     6898.08     6611.87     83.21 o 
  -1   6   3     1310.99     1438.50     23.26 o 
   0   6   3        4.48       18.23      6.08 o 
   1   6   3     2330.34     2076.50     26.14 o 
   2   6   3    10540.05    10048.07    125.49 o 
   3   6   3     1106.45     1160.83     24.22 o 
   4   6   3      317.90      260.28     15.53 o 
   5   6   3     1368.30     1411.08     20.79 o 
   6   6   3     2107.97     2069.09     32.09 o 
   7   6   3       17.30       18.59     10.93 o 
   8   6   3     2628.21     2445.63     53.15 o 
   9   6   3      629.53      612.53     29.27 o 
  10   6   3      247.61      217.50     25.26 o 
  11   6   3       95.32       86.47     23.25 o 
  12   6   3      611.42      532.96     34.75 o 
  13   6   3       84.71       74.24     30.72 o 
 -13   7   3      318.02      373.83     38.75 o 
 -12   7   3      330.80      280.04     36.13 o 
 -11   7   3      221.89      203.50     28.73 o 
 -10   7   3        7.69       16.03     15.74 o 
  -9   7   3     2883.35     2842.41     51.99 o 
  -8   7   3      638.08      760.38     25.39 o 
  -7   7   3       92.70       53.84     10.87 o 
  -6   7   3     1949.67     2158.07     34.37 o 
  -5   7   3     2221.79     2311.53     34.88 o 
  -4   7   3     1571.45     1578.37     26.79 o 
  -3   7   3    12531.91    12459.61    153.72 o 
  -2   7   3     1345.57     1426.89     23.87 o 
  -1   7   3      196.84      249.31     12.73 o 
   0   7   3      100.77      146.48     12.09 o 
   1   7   3     8481.43     8550.78     90.78 o 
   2   7   3      834.74      955.29     24.91 o 
   3   7   3     4799.42     4511.07     64.35 o 
   4   7   3      845.95      809.35     22.24 o 
   5   7   3      549.11      556.97     25.06 o 
   6   7   3       26.01       22.61     10.58 o 
   7   7   3      500.54      438.53     23.82 o 
   8   7   3       53.85       80.54     19.11 o 
   9   7   3     1198.04     1123.65     38.18 o 
  10   7   3      579.75      494.98     31.30 o 
  11   7   3       24.66        9.91     21.57 o 
  12   7   3      136.38      170.72     30.10 o 
  13   7   3      513.85      437.46     37.26 o 
 -13   8   3       50.60       27.97     30.53 o 
 -12   8   3      119.67      155.61     31.05 o 
 -11   8   3      267.76      187.69     30.06 o 
 -10   8   3      899.80      933.32     36.82 o 
  -9   8   3       21.36       27.31     15.45 o 
  -8   8   3     3066.43     2831.75     56.75 o 
  -7   8   3        7.16       19.91     14.43 o 
  -6   8   3      219.34      232.34     21.87 o 
  -5   8   3     2019.55     2114.89     33.58 o 
  -4   8   3     5815.37     5342.73     70.66 o 
  -3   8   3      596.91      567.89     15.51 o 
  -2   8   3     2423.40     2402.55     41.39 o 
  -1   8   3     3060.66     3022.70     42.29 o 
   0   8   3     1572.01     1541.18     25.85 o 
   1   8   3      209.95      249.11     10.59 o 
   2   8   3     7848.46     7752.30    102.30 o 
   3   8   3      914.85      886.35     23.30 o 
   4   8   3     1518.36     1478.47     31.24 o 
   5   8   3     1100.16     1035.48     26.94 o 
   6   8   3     2259.00     2282.76     50.14 o 
   7   8   3       61.42       78.78     17.52 o 
   8   8   3     2184.39     2330.23     54.49 o 
   9   8   3      295.92      303.80     25.85 o 
  10   8   3       29.75       33.22     21.26 o 
  11   8   3       63.16       79.88     25.09 o 
  12   8   3      441.53      417.87     36.48 o 
 -12   9   3        9.62       -7.10     26.54 o 
 -11   9   3        5.89        4.97     25.41 o 
 -10   9   3       27.17       25.35     24.80 o 
  -9   9   3     2776.17     2734.68     53.17 o 
  -8   9   3      214.06      212.54     18.77 o 
  -7   9   3      819.77      939.35     28.70 o 
  -6   9   3       18.09       -3.94     10.98 o 
  -5   9   3       30.42       26.29     11.58 o 
  -4   9   3      807.17      876.06     24.02 o 
  -3   9   3     6078.52     5626.59     71.51 o 
  -2   9   3     2220.03     2215.54     37.33 o 
  -1   9   3     1668.94     1725.77     29.39 o 
   0   9   3     3587.70     3527.17     48.30 o 
   1   9   3     3955.65     3827.14     59.85 o 
   2   9   3       86.20       97.86     12.71 o 
   3   9   3     9891.96     9876.53    128.84 o 
   4   9   3      553.15      590.83     21.74 o 
   5   9   3      646.00      668.65     27.41 o 
   6   9   3      922.12      998.90     34.42 o 
   7   9   3     2674.91     2935.18     62.28 o 
   8   9   3      246.74      295.13     30.60 o 
   9   9   3     1057.17     1087.21     40.90 o 
  10   9   3      404.37      404.26     32.35 o 
  11   9   3      260.40      234.82     31.07 o 
  12   9   3       53.09       41.39     28.78 o 
 -12  10   3      282.25      298.62     40.40 o 
 -11  10   3       12.02      -22.97     22.97 o 
 -10  10   3      308.93      290.16     49.12 o 
  -9  10   3       91.12      135.95     23.97 o 
  -8  10   3     1579.90     1571.34     39.20 o 
  -7  10   3       85.84      100.50     17.54 o 
  -6  10   3      255.52      231.00     17.74 o 
  -5  10   3      117.30      144.76     17.74 o 
  -4  10   3     2148.66     2168.41     42.27 o 
  -3  10   3        0.99        4.73     11.07 o 
  -2  10   3      759.58      742.50     19.90 o 
  -1  10   3      104.18      128.75     11.73 o 
   0  10   3       14.97       15.48     10.61 o 
   1  10   3       29.85       13.39     10.78 o 
   2  10   3     2903.67     2853.71     48.83 o 
   3  10   3        1.98       -3.85     11.04 o 
   4  10   3     2016.13     1967.03     40.21 o 
   5  10   3     1120.11     1161.35     36.24 o 
   6  10   3     1150.93     1212.05     38.56 o 
   7  10   3        1.56       -2.63     18.32 o 
   8  10   3     1348.91     1337.41     44.14 o 
   9  10   3       56.77       95.36     25.27 o 
  10  10   3        4.54      -21.08     30.59 o 
  11  10   3      159.75      163.29     30.85 o 
 -11  11   3       62.44       71.67     33.25 o 
 -10  11   3       56.66       84.07     30.80 o 
  -9  11   3     1501.23     1472.76     47.80 o 
  -8  11   3      195.56      184.44     24.26 o 
  -7  11   3       25.94       25.26     18.24 o 
  -6  11   3       76.81       78.55     16.76 o 
  -5  11   3      799.25      877.32     28.79 o 
  -4  11   3        4.37        3.99     12.65 o 
  -3  11   3      293.09      267.07     17.88 o 
  -2  11   3      292.08      298.81     20.01 o 
  -1  11   3      213.52      210.25     13.97 o 
   0  11   3       57.26       52.66     18.33 o 
   1  11   3      222.24      211.01     16.72 o 
   2  11   3      397.62      391.88     20.04 o 
   3  11   3     1484.83     1519.83     35.30 o 
   4  11   3      343.22      320.83     23.37 o 
   5  11   3       15.47       -6.59     16.41 o 
   6  11   3      193.73      179.38     23.44 o 
   7  11   3      353.04      417.57     29.44 o 
   8  11   3       65.21       80.75     24.05 o 
   9  11   3      283.07      312.93     31.56 o 
  10  11   3      195.72      217.38     31.94 o 
 -10  12   3      451.63      451.03     44.25 o 
  -9  12   3        6.12       43.71     28.67 o 
  -8  12   3     1297.43     1269.90     66.14 o 
  -7  12   3       77.65       39.46     20.38 o 
  -6  12   3        0.45      -15.51     15.51 o 
  -5  12   3        3.07      -14.12     14.12 o 
  -4  12   3      629.90      660.96     26.11 o 
  -3  12   3        6.47       -6.41     15.47 o 
  -2  12   3      867.22      846.85     36.93 o 
  -1  12   3       43.55       37.79     16.67 o 
   0  12   3        0.69      -17.96     17.96 o 
   1  12   3        1.95      -12.59     12.59 o 
   2  12   3     1076.67     1169.88     32.21 o 
   3  12   3      153.55      186.81     19.39 o 
   4  12   3      341.72      332.50     25.70 o 
   5  12   3      295.50      332.13     34.98 o 
   6  12   3      219.22      268.00     37.90 o 
   7  12   3        5.68        0.80     21.54 o 
   8  12   3      748.12      828.39     45.56 o 
   9  12   3        9.85       11.22     24.73 o 
  -9  13   3      728.58      678.05     47.58 o 
  -8  13   3      117.76      186.22     42.47 o 
  -7  13   3      417.31      396.56     31.27 o 
  -6  13   3        6.04       29.40     20.26 o 
  -5  13   3      321.28      303.77     23.61 o 
  -4  13   3      208.76      215.67     30.30 o 
  -3  13   3      827.33      853.08     34.10 o 
  -2  13   3       76.23       52.52     18.96 o 
  -1  13   3      562.77      598.55     31.07 o 
   0  13   3      202.70      208.21     22.68 o 
   1  13   3      711.45      699.75     31.45 o 
   2  13   3      188.74      212.66     20.29 o 
   3  13   3     1651.42     1605.12     55.24 o 
   4  13   3        4.70       -6.50     22.29 o 
   5  13   3       26.21       32.60     22.42 o 
   6  13   3        1.34      -20.93     20.93 o 
   7  13   3     1080.73     1132.38     45.18 o 
   8  13   3       12.11       -2.81     23.97 o 
  -8  14   3      436.42      468.88     49.03 o 
  -7  14   3      144.01      194.61     29.27 o 
  -6  14   3        0.07      -23.29     25.12 o 
  -5  14   3        7.25       11.53     22.63 o 
  -4  14   3      886.40      854.83     37.47 o 
  -3  14   3       19.19      -18.33     18.33 o 
  -2  14   3      358.56      367.24     29.08 o 
  -1  14   3       12.95       -4.70     18.55 o 
   0  14   3      145.28      125.37     26.50 o 
   1  14   3       26.29       26.10     18.72 o 
   2  14   3     1017.62     1003.67     45.91 o 
   3  14   3        3.98        2.70     24.27 o 
   4  14   3       36.52       47.84     26.81 o 
   5  14   3       92.03      114.77     26.03 o 
   6  14   3       27.30       33.24     25.53 o 
   7  14   3       13.75       35.36     27.47 o 
  -6  15   3       75.83       97.06     33.99 o 
  -5  15   3      108.67       96.79     31.84 o 
  -4  15   3       60.76       39.82     23.51 o 
  -3  15   3       26.86       50.30     24.20 o 
  -2  15   3       88.56       61.37     23.53 o 
  -1  15   3       92.91       98.53     30.18 o 
   0  15   3      419.64      440.61     32.35 o 
   1  15   3      207.12      208.47     32.94 o 
   2  15   3       48.90       27.82     50.04 o 
   3  15   3      197.17      230.27     35.17 o 
   4  15   3      296.32      305.95     38.29 o 
   5  15   3       39.32       60.24     32.03 o 
   6  15   3      140.60      178.85     39.37 o 
  -4  16   3       64.39       42.58     33.45 o 
  -3  16   3       14.69       52.15     27.29 o 
  -2  16   3       66.30       59.02     26.68 o 
  -1  16   3      375.87      362.36     47.81 o 
   0  16   3       11.54      -21.57     25.04 o 
   1  16   3        0.48      -13.50     26.19 o 
   2  16   3       64.38      -12.04     29.15 o 
   3  16   3        5.85        1.31     28.85 o 
 -15   0   4      124.41      127.00     55.78 o 
 -14   0   4      448.54      455.93     44.57 o 
 -13   0   4       33.41       52.72     28.65 o 
 -12   0   4      926.46      936.74     75.98 o 
 -11   0   4     1817.22     1719.57     59.92 o 
 -10   0   4     1995.97     2134.90     64.18 o 
  -9   0   4       29.12       51.89     16.74 o 
  -8   0   4     7500.32     6854.25    144.83 o 
  -7   0   4     2298.17     2255.00     46.44 o 
  -6   0   4    11157.44    10426.38    276.64 o 
  -5   0   4     1008.35      754.81     20.55 o 
  -4   0   4     5244.15     5146.37     74.19 o 
  -3   0   4      714.51      818.90     14.72 o 
  -2   0   4    87251.77    83792.99   1242.42 o 
  -1   0   4      168.69       89.71      7.55 o 
   0   0   4     2491.99     2092.73     31.85 o 
   1   0   4    15076.42    13905.01    181.27 o 
   2   0   4     7470.37     7693.96    125.29 o 
   3   0   4      368.60      474.84     28.80 o 
   4   0   4     1365.41     1272.57     28.35 o 
   5   0   4      454.00      357.30     16.22 o 
   6   0   4     3239.88     3618.88     80.19 o 
   7   0   4      402.46      450.54     27.11 o 
   8   0   4      276.86      289.50     29.60 o 
   9   0   4     2132.47     2180.77     53.94 o 
  10   0   4     3222.99     3385.77    133.43 o 
  11   0   4       58.67       65.73     79.37 o 
  12   0   4       65.42       -9.78     36.47 o 
  13   0   4       71.09      -13.77     32.99 o 
  14   0   4       74.02      105.99     76.37 o 
 -15   1   4       18.63      -26.01     26.01 o 
 -14   1   4       16.47      -20.15     20.15 o 
 -13   1   4     2009.65     2075.81     51.57 o 
 -12   1   4      223.18      237.73     23.17 o 
 -11   1   4      134.67      125.60     16.88 o 
 -10   1   4       70.83       79.98     12.84 o 
  -9   1   4        3.96        2.08     13.05 o 
  -8   1   4      165.54      153.52     11.54 o 
  -7   1   4     7114.43     6817.89     81.56 o 
  -6   1   4       66.74       39.70      7.54 o 
  -5   1   4       98.71       83.53      8.62 o 
  -4   1   4      475.74      430.33      9.04 o 
  -3   1   4      894.53     1073.70     16.91 o 
  -2   1   4      841.34      858.92     13.79 o 
  -1   1   4     6306.12     6520.94     66.37 o 
   0   1   4    14318.49    15212.15    149.95 o 
   1   1   4    20154.86    20224.88    215.06 o 
   2   1   4       15.05       10.19      3.36 o 
   3   1   4     4121.67     4425.66     47.94 o 
   4   1   4      749.13      779.70     15.82 o 
   5   1   4    10977.30    10859.72    183.60 o 
   6   1   4        6.03       10.53     12.25 o 
   7   1   4      136.47      162.24     15.48 o 
   8   1   4       20.66       33.66      9.97 o 
   9   1   4     1318.69     1300.63     29.66 o 
  10   1   4      244.30      219.09     18.40 o 
  11   1   4     1184.26     1113.51     43.22 o 
  12   1   4        4.28      -11.18     21.65 o 
  13   1   4       64.47       45.70     31.03 o 
  14   1   4       44.83       -3.08     38.14 o 
 -15   2   4        7.90      -13.53     34.25 o 
 -14   2   4       86.96       69.78     27.64 o 
 -13   2   4        7.25       10.25     19.19 o 
 -12   2   4      376.54      433.50     24.02 o 
 -11   2   4     1064.87     1079.32     27.57 o 
 -10   2   4      555.99      513.11     19.75 o 
  -9   2   4     1359.39     1375.62     27.56 o 
  -8   2   4      317.06      288.46     13.82 o 
  -7   2   4      511.93      479.76     14.91 o 
  -6   2   4     3987.06     4446.48     59.30 o 
  -5   2   4     1335.43     1524.22     23.43 o 
  -4   2   4      543.72      566.50     13.81 o 
  -3   2   4      170.75      160.58      5.90 o 
  -2   2   4     4258.91     4472.41     50.72 o 
  -1   2   4     7789.89     8189.14     83.07 o 
   0   2   4     6959.96     7539.32    107.39 o 
   1   2   4     3054.85     3706.87     39.59 o 
   2   2   4      342.20      345.70     10.70 o 
   3   2   4      105.81      105.57      4.57 o 
   4   2   4     6924.06     6678.19     70.67 o 
   5   2   4      566.04      573.97     13.70 o 
   6   2   4     4848.06     4915.60     61.61 o 
   7   2   4     1335.04     1578.75     29.93 o 
   8   2   4      502.49      464.66     16.79 o 
   9   2   4       11.28       33.64     14.00 o 
  10   2   4     5518.85     5184.77     98.34 o 
  11   2   4       47.67       58.60     19.94 o 
  12   2   4       48.16       64.52     25.87 o 
  13   2   4      309.74      291.75     41.20 o 
  14   2   4      231.63      162.03     57.47 o 
 -15   3   4       26.48      -32.00     32.00 o 
 -14   3   4       10.77      -10.46     28.21 o 
 -13   3   4      847.55      870.23     44.71 o 
 -12   3   4      113.66       93.71     17.85 o 
 -11   3   4      792.18      876.87     28.09 o 
 -10   3   4      338.30      369.79     17.56 o 
  -9   3   4        8.81       -6.29      9.50 o 
  -8   3   4        5.80        4.33      8.82 o 
  -7   3   4     3694.96     3645.81     53.62 o 
  -6   3   4      180.98      227.57     13.81 o 
  -5   3   4     4197.53     3845.66     48.28 o 
  -4   3   4     2606.30     2483.58     36.23 o 
  -3   3   4     3063.82     3287.55     38.32 o 
  -2   3   4      318.00      347.53      9.05 o 
  -1   3   4      857.42      926.04     23.15 o 
   0   3   4       35.58       66.44      5.51 o 
   1   3   4     2428.82     2409.08     34.60 o 
   2   3   4        7.91       24.28      4.29 o 
   3   3   4     5027.77     4695.49     87.62 o 
   4   3   4      300.79      304.96      7.90 o 
   5   3   4     7042.61     6543.79    118.84 o 
   6   3   4     3315.75     3585.11     47.66 o 
   7   3   4       10.31        2.70      8.27 o 
   8   3   4      100.40      117.38     11.66 o 
   9   3   4     2497.45     2550.45     47.81 o 
  10   3   4       17.52       18.54     15.84 o 
  11   3   4      943.04      879.86     30.64 o 
  12   3   4        1.76      -19.28     19.28 o 
  13   3   4       71.36       71.58     37.04 o 
  14   3   4      153.79      182.43     43.83 o 
 -14   4   4        0.60      -23.55     29.48 o 
 -13   4   4       41.57       41.42     30.32 o 
 -12   4   4     1391.12     1288.44     48.79 o 
 -11   4   4     1188.24     1160.61     32.58 o 
 -10   4   4     1208.60     1341.23     29.47 o 
  -9   4   4     1231.81     1270.54     27.10 o 
  -8   4   4     3203.44     3171.44     45.80 o 
  -7   4   4     1359.20     1483.78     26.48 o 
  -6   4   4     7087.86     6831.97     81.50 o 
  -5   4   4      220.49      305.70     16.44 o 
  -4   4   4     2705.09     2799.33     55.13 o 
  -3   4   4      749.79      926.49     16.09 o 
  -2   4   4     8689.42     8524.60    104.14 o 
  -1   4   4     7904.27     7642.65     85.86 o 
   0   4   4      656.30      787.22     14.07 o 
   1   4   4     2729.54     2387.63     28.55 o 
   2   4   4      236.88      171.36      5.58 o 
   3   4   4        5.51       17.11      5.37 o 
   4   4   4      953.23      931.81     14.59 o 
   5   4   4      994.46      941.77     18.62 o 
   6   4   4       44.80       16.33      7.75 o 
   7   4   4      116.95      183.14     12.20 o 
   8   4   4        5.85        3.12     11.27 o 
   9   4   4       24.96       13.37     12.51 o 
  10   4   4      636.66      682.65     32.05 o 
  11   4   4        0.84      -12.09     23.16 o 
  12   4   4       85.01       80.21     29.11 o 
  13   4   4       26.60       58.84     30.48 o 
 -14   5   4       19.46      -22.57     33.47 o 
 -13   5   4       44.62       98.11     28.73 o 
 -12   5   4       16.12       25.89     20.75 o 
 -11   5   4     1494.46     1540.07     43.64 o 
 -10   5   4        4.40       32.76     15.71 o 
  -9   5   4       12.24        6.78     10.73 o 
  -8   5   4       48.38       30.01     10.22 o 
  -7   5   4     2384.36     2305.68     35.91 o 
  -6   5   4     1338.88     1256.32     25.71 o 
  -5   5   4     1831.30     1927.67     29.69 o 
  -4   5   4     3705.94     3698.56     47.67 o 
  -3   5   4     6370.35     6455.25     82.72 o 
  -2   5   4     1283.39     1528.66     23.32 o 
  -1   5   4    10119.07     9476.42    121.90 o 
   0   5   4      904.43      819.72     15.58 o 
   1   5   4     2185.11     2174.26     27.07 o 
   2   5   4      348.92      393.67     13.42 o 
   3   5   4     2127.38     2265.85     31.08 o 
   4   5   4      149.06      159.02     12.70 o 
   5   5   4      328.58      328.61     10.99 o 
   6   5   4       90.57      116.60      9.85 o 
   7   5   4      980.68      899.92     24.18 o 
   8   5   4      229.30      208.74     16.46 o 
   9   5   4      806.98      834.22     38.25 o 
  10   5   4       21.04       -0.72     20.22 o 
  11   5   4      605.52      592.41     42.23 o 
  12   5   4       11.49       -6.07     21.49 o 
  13   5   4       14.04      -25.46     25.46 o 
 -14   6   4       76.34      157.21     88.38 o 
 -13   6   4       58.25       42.05     27.44 o 
 -12   6   4      244.86      328.58     34.97 o 
 -11   6   4      130.49      162.42     24.05 o 
 -10   6   4        4.68       -9.92     20.81 o 
  -9   6   4      455.27      427.46     18.50 o 
  -8   6   4       19.98       18.28     10.58 o 
  -7   6   4     1051.74     1164.41     24.22 o 
  -6   6   4      812.16      742.14     18.32 o 
  -5   6   4     3029.12     3013.25     55.77 o 
  -4   6   4       61.74       69.30      8.46 o 
  -3   6   4      771.87      853.70     17.52 o 
  -2   6   4      831.37      981.64     19.12 o 
  -1   6   4       40.90      125.50      8.46 o 
   0   6   4     4741.85     4296.51     53.45 o 
   1   6   4        1.32       -2.01      5.74 o 
   2   6   4       96.07      101.55      9.82 o 
   3   6   4      140.46      140.80     10.79 o 
   4   6   4     1172.74     1065.76     23.62 o 
   5   6   4        7.30       12.27      7.71 o 
   6   6   4     2231.98     2405.66     40.85 o 
   7   6   4      747.69      640.38     26.58 o 
   8   6   4        9.63        3.06     22.52 o 
   9   6   4        3.63       -2.00     17.96 o 
  10   6   4     1480.84     1499.05     45.86 o 
  11   6   4        0.26      -10.51     20.45 o 
  12   6   4      294.05      277.14     32.10 o 
  13   6   4        4.44        4.02     26.53 o 
 -14   7   4      139.32      219.11     49.44 o 
 -13   7   4        1.90       22.76     29.18 o 
 -12   7   4      199.94      150.42     44.23 o 
 -11   7   4      130.36      131.44     31.59 o 
 -10   7   4      241.59      224.88     25.22 o 
  -9   7   4       21.47       12.80     13.98 o 
  -8   7   4      379.22      346.80     24.10 o 
  -7   7   4      485.16      475.02     16.68 o 
  -6   7   4      747.03      792.49     21.33 o 
  -5   7   4        4.98       -3.89      9.91 o 
  -4   7   4     1215.63     1108.67     20.58 o 
  -3   7   4        7.05        6.61      7.03 o 
  -2   7   4     4713.53     4703.66     58.54 o 
  -1   7   4      218.94      217.62     12.28 o 
   0   7   4      488.68      487.60     13.80 o 
   1   7   4      136.13       81.25      7.44 o 
   2   7   4     4206.75     4144.48     59.68 o 
   3   7   4      246.53      197.66     13.24 o 
   4   7   4       53.70       93.37     16.03 o 
   5   7   4      383.43      422.39     17.76 o 
   6   7   4      181.61      180.15     18.61 o 
   7   7   4       18.71      -15.73     15.73 o 
   8   7   4      299.75      339.21     24.05 o 
   9   7   4       89.84      123.28     21.67 o 
  10   7   4      142.93      131.18     24.73 o 
  11   7   4      208.35      168.34     34.11 o 
  12   7   4       18.54       56.93     27.43 o 
 -13   8   4      106.94       58.89     42.76 o 
 -12   8   4      109.08      109.24     31.04 o 
 -11   8   4       14.48       14.49     23.74 o 
 -10   8   4        5.43        4.16     18.87 o 
  -9   8   4       15.99        1.72     15.41 o 
  -8   8   4      151.79      172.90     20.98 o 
  -7   8   4     1209.12     1204.24     30.35 o 
  -6   8   4       44.11       35.55     12.03 o 
  -5   8   4      200.06      191.48     12.74 o 
  -4   8   4       72.61       57.36      9.41 o 
  -3   8   4      636.85      536.96     15.35 o 
  -2   8   4       51.62       77.57      9.56 o 
  -1   8   4      783.10      793.49     18.66 o 
   0   8   4      685.20      657.56     20.47 o 
   1   8   4      193.45      242.31     11.56 o 
   2   8   4     1334.21     1347.99     28.46 o 
   3   8   4     3480.12     3221.01     51.07 o 
   4   8   4      143.16      184.72     14.22 o 
   5   8   4     2463.93     2420.23     52.89 o 
   6   8   4      453.02      470.48     29.53 o 
   7   8   4      371.59      455.37     25.71 o 
   8   8   4      216.38      270.26     24.59 o 
   9   8   4     1156.50     1205.62     41.66 o 
  10   8   4       49.72       48.74     28.11 o 
  11   8   4       43.28       20.76     24.87 o 
  12   8   4      129.68      105.28     30.49 o 
 -13   9   4       17.26        6.66     31.65 o 
 -12   9   4       56.02       20.30     28.30 o 
 -11   9   4        1.88      -20.77     24.03 o 
 -10   9   4      150.42      165.57     28.98 o 
  -9   9   4      281.04      282.89     24.89 o 
  -8   9   4      479.27      435.98     34.85 o 
  -7   9   4      142.47      171.91     19.54 o 
  -6   9   4        2.34      -12.82     12.82 o 
  -5   9   4      334.70      378.66     18.47 o 
  -4   9   4      601.39      657.51     19.22 o 
  -3   9   4      166.33      177.86     13.34 o 
  -2   9   4      621.06      578.30     17.44 o 
  -1   9   4       81.98      102.57     10.26 o 
   0   9   4       20.19       36.04      8.64 o 
   1   9   4       15.35       25.26      8.07 o 
   2   9   4      760.59      912.59     24.60 o 
   3   9   4        2.98        2.71     12.10 o 
   4   9   4       98.16      125.41     14.75 o 
   5   9   4       11.75       27.54     14.72 o 
   6   9   4        3.59       10.60     15.58 o 
   7   9   4      224.31      221.47     24.51 o 
   8   9   4      399.01      388.68     28.67 o 
   9   9   4        1.51        2.99     22.22 o 
  10   9   4      151.13       78.43     33.07 o 
  11   9   4       11.36       11.04     25.41 o 
 -12  10   4       99.59      145.02     36.86 o 
 -11  10   4      123.19      158.17     44.56 o 
 -10  10   4       21.19       34.53     25.25 o 
  -9  10   4     1191.76     1219.26     41.75 o 
  -8  10   4      115.54      125.77     18.61 o 
  -7  10   4        6.62       34.47     14.79 o 
  -6  10   4      232.20      241.36     18.49 o 
  -5  10   4      645.84      688.84     23.75 o 
  -4  10   4       84.07       65.81     13.12 o 
  -3  10   4      304.04      360.40     18.88 o 
  -2  10   4     1275.02     1358.12     27.32 o 
  -1  10   4       89.42       81.09     11.25 o 
   0  10   4       19.91       25.06      9.43 o 
   1  10   4      133.20      154.60     14.45 o 
   2  10   4     1171.53     1237.24     30.16 o 
   3  10   4      110.54      116.34     14.56 o 
   4  10   4        1.32        9.78     15.18 o 
   5  10   4     1297.05     1263.16     38.44 o 
   6  10   4       86.02       86.16     20.06 o 
   7  10   4      196.40      196.81     23.45 o 
   8  10   4       63.34      106.17     23.33 o 
   9  10   4      173.71      164.38     26.74 o 
  10  10   4        4.01       28.08     24.04 o 
  11  10   4       67.81       73.79     27.89 o 
 -11  11   4       29.04        1.11     29.56 o 
 -10  11   4      282.10      342.54     37.86 o 
  -9  11   4      361.59      335.68     34.83 o 
  -8  11   4      383.92      350.31     23.92 o 
  -7  11   4        1.56      -19.03     19.03 o 
  -6  11   4      111.30      144.69     23.15 o 
  -5  11   4        1.73       -0.04     12.98 o 
  -4  11   4      123.21      162.62     17.38 o 
  -3  11   4       28.47       21.07     12.75 o 
  -2  11   4        2.50       -3.15     12.71 o 
  -1  11   4       28.12        9.84     19.69 o 
   0  11   4       91.24       66.06     19.48 o 
   1  11   4        2.17       24.65     13.00 o 
   2  11   4      171.70      137.12     16.58 o 
   3  11   4       21.55       12.47     13.80 o 
   4  11   4       82.20      100.30     19.77 o 
   5  11   4      142.04      155.92     21.91 o 
   6  11   4      473.82      464.61     29.94 o 
   7  11   4        0.02       13.41     22.93 o 
   8  11   4      296.79      309.03     30.34 o 
   9  11   4      186.00      176.95     28.80 o 
  10  11   4        0.04       -5.34     33.69 o 
 -10  12   4      147.86      124.22     35.13 o 
  -9  12   4      352.29      328.41     36.97 o 
  -8  12   4        1.16      -24.96     24.96 o 
  -7  12   4       85.73       47.60     18.77 o 
  -6  12   4       16.08      -11.49     15.12 o 
  -5  12   4       72.77       44.82     16.69 o 
  -4  12   4      394.05      362.29     21.95 o 
  -3  12   4      556.34      568.66     24.51 o 
  -2  12   4        2.07       -2.05     16.24 o 
  -1  12   4      206.30      199.60     26.26 o 
   0  12   4      266.58      291.12     33.22 o 
   1  12   4      164.34      193.65     18.04 o 
   2  12   4       25.82       22.98     14.40 o 
   3  12   4     3519.76     3513.83     69.84 o 
   4  12   4      264.94      308.26     41.67 o 
   5  12   4        4.31       -2.55     17.87 o 
   6  12   4      406.54      405.50     30.70 o 
   7  12   4      662.56      683.18     36.95 o 
   8  12   4       69.11       72.95     26.29 o 
   9  12   4      168.04       96.05     29.59 o 
  -9  13   4       14.00       37.97     31.64 o 
  -8  13   4      361.52      364.81     49.38 o 
  -7  13   4       14.03       23.36     21.22 o 
  -6  13   4      228.12      211.03     23.43 o 
  -5  13   4      154.77      118.91     19.85 o 
  -4  13   4      911.62      892.75     36.71 o 
  -3  13   4       11.14        9.43     17.83 o 
  -2  13   4      734.57      789.48     33.94 o 
  -1  13   4     1975.38     1870.79     48.14 o 
   0  13   4      202.94      175.45     22.22 o 
   1  13   4      162.19      166.59     22.54 o 
   2  13   4     2227.01     2373.21     55.96 o 
   3  13   4       25.89       -2.34     18.19 o 
   4  13   4      594.49      540.92     31.54 o 
   5  13   4      428.84      351.46     31.11 o 
   6  13   4      820.92      782.60     39.13 o 
   7  13   4        7.25       11.94     24.76 o 
   8  13   4      210.76      264.62     33.65 o 
  -8  14   4       92.47       97.31     33.55 o 
  -7  14   4       37.45       38.82     24.43 o 
  -6  14   4      325.59      272.07     34.78 o 
  -5  14   4      815.58      762.91     37.77 o 
  -4  14   4       27.59       21.07     22.10 o 
  -3  14   4      798.28      776.96     36.38 o 
  -2  14   4     1507.54     1460.34     45.99 o 
  -1  14   4       42.14       29.76     22.22 o 
   0  14   4      607.38      563.69     31.83 o 
   1  14   4      803.64      812.10     42.75 o 
   2  14   4      169.13      189.35     34.92 o 
   3  14   4      320.39      294.50     35.42 o 
   4  14   4      307.56      281.44     28.70 o 
   5  14   4      181.63      190.56     41.74 o 
   6  14   4        7.53        5.89     25.52 o 
   7  14   4      349.22      303.75     40.49 o 
  -6  15   4      154.77      215.33     44.52 o 
  -5  15   4      317.38      254.39     36.91 o 
  -4  15   4      417.61      430.05     47.06 o 
  -3  15   4       80.43      104.01     26.07 o 
  -2  15   4        0.96       -2.89     21.13 o 
  -1  15   4      899.05      918.10     39.84 o 
   0  15   4       17.82       17.29     28.73 o 
   1  15   4      138.76       72.46     28.88 o 
   2  15   4      375.31      408.53     38.73 o 
   3  15   4      192.89      199.45     34.77 o 
   4  15   4        0.25      -24.43     29.85 o 
   5  15   4      116.33      156.75     37.30 o 
  -4  16   4       63.61       81.48     32.80 o 
  -3  16   4        1.89        2.46     24.97 o 
  -2  16   4      155.54      125.07     30.12 o 
  -1  16   4       16.63       30.78     24.90 o 
   0  16   4       73.03       85.47     31.53 o 
   1  16   4       97.11       72.85     33.52 o 
   2  16   4        0.11      -17.20     31.97 o 
   3  16   4       67.13       52.04     33.64 o 
 -15   1   5       33.52      -14.30     38.16 o 
 -14   1   5      250.41      294.28     30.61 o 
 -13   1   5       64.54       94.58     21.93 o 
 -12   1   5       33.32       41.84     18.12 o 
 -11   1   5     1019.10     1069.64     28.47 o 
 -10   1   5      363.97      366.33     17.02 o 
  -9   1   5       24.43        7.18      9.62 o 
  -8   1   5      195.41      186.28     13.22 o 
  -7   1   5      642.50      591.09     19.23 o 
  -6   1   5      608.37      477.40     13.25 o 
  -5   1   5      273.76      278.95     12.22 o 
  -4   1   5     1059.88      951.54     13.71 o 
  -3   1   5     2160.54     2375.92     32.75 o 
  -2   1   5     3812.43     4310.62     46.30 o 
  -1   1   5      184.39      142.58      5.36 o 
   0   1   5    16542.69    16346.70    161.47 o 
   1   1   5     3507.19     3465.22     44.11 o 
   2   1   5     1724.87     1741.28     21.70 o 
   3   1   5     2525.93     2818.74     36.14 o 
   4   1   5      437.97      489.16     12.27 o 
   5   1   5      181.46      209.03      9.59 o 
   6   1   5      783.93      762.96     17.33 o 
   7   1   5      153.66      134.36     11.01 o 
   8   1   5      905.86      973.46     22.71 o 
   9   1   5      894.65      846.36     26.91 o 
  10   1   5      208.64      155.14     18.95 o 
  11   1   5      278.38      296.51     27.79 o 
  12   1   5        5.61       47.66     25.33 o 
  13   1   5      266.71      261.23     46.57 o 
  14   1   5       10.55       30.42     46.63 o 
 -15   2   5        0.14      -23.91     32.36 o 
 -14   2   5      328.90      275.04     32.70 o 
 -13   2   5      466.79      396.07     28.14 o 
 -12   2   5      433.51      405.44     22.42 o 
 -11   2   5        2.49       -6.54     12.40 o 
 -10   2   5     1512.25     1368.08     28.98 o 
  -9   2   5       63.86       92.29     12.48 o 
  -8   2   5        0.79        3.89     11.19 o 
  -7   2   5     1202.17     1330.78     23.80 o 
  -6   2   5       55.55       93.20      9.07 o 
  -5   2   5     2373.32     2635.05     34.96 o 
  -4   2   5      612.19      599.10     12.35 o 
  -3   2   5      136.65      196.04      5.95 o 
  -2   2   5      295.48      304.87      7.55 o 
  -1   2   5       41.68       29.85      5.22 o 
   0   2   5      162.03      212.45      6.18 o 
   1   2   5     1964.91     2077.38     32.53 o 
   2   2   5     5800.23     5881.16     75.79 o 
   3   2   5     3608.74     3944.10     59.99 o 
   4   2   5     1189.77     1404.51     19.39 o 
   5   2   5     2359.64     2272.72     35.03 o 
   6   2   5      456.59      407.75     18.06 o 
   7   2   5       61.45       88.14     14.33 o 
   8   2   5      575.36      647.03     18.93 o 
   9   2   5       53.47       35.31     13.79 o 
  10   2   5      223.23      165.78     22.71 o 
  11   2   5        2.49       -9.84     28.62 o 
  12   2   5      611.94      739.57     38.93 o 
  13   2   5       62.68       45.94     36.66 o 
  14   2   5       56.32      142.62     52.34 o 
 -15   3   5      135.38      118.86     38.94 o 
 -14   3   5      151.43       82.81     60.92 o 
 -13   3   5      541.84      569.69     32.34 o 
 -12   3   5        7.79        6.38     15.84 o 
 -11   3   5      255.12      227.39     18.73 o 
 -10   3   5        0.12      -10.51     10.51 o 
  -9   3   5     1733.44     1749.99     31.84 o 
  -8   3   5      622.79      550.55     20.40 o 
  -7   3   5       77.90      106.13      9.86 o 
  -6   3   5     2663.68     2298.72     40.93 o 
  -5   3   5     4507.18     4245.18     70.61 o 
  -4   3   5       60.69      111.39      7.34 o 
  -3   3   5      216.64      222.27     10.80 o 
  -2   3   5     2888.48     2807.41     35.20 o 
  -1   3   5     1199.46     1259.24     19.03 o 
   0   3   5       16.06       62.22      6.28 o 
   1   3   5    17465.71    16709.94    166.39 o 
   2   3   5      494.27      424.76     12.87 o 
   3   3   5      370.63      353.02     12.80 o 
   4   3   5      394.22      317.26     12.81 o 
   5   3   5       82.22      101.05      6.57 o 
   6   3   5        1.13        3.88      6.89 o 
   7   3   5     2554.44     2572.41     38.86 o 
   8   3   5     1089.15     1105.78     28.80 o 
   9   3   5       17.60        7.63     14.60 o 
  10   3   5      736.25      794.12     28.11 o 
  11   3   5      294.04      341.52     32.42 o 
  12   3   5      264.40      161.09     39.75 o 
  13   3   5      408.88      351.74     52.97 o 
 -15   4   5        1.82       26.28     34.57 o 
 -14   4   5      506.88      581.72     49.99 o 
 -13   4   5      262.50      280.75     31.50 o 
 -12   4   5       12.69       31.65     16.63 o 
 -11   4   5       29.76       25.50     15.08 o 
 -10   4   5      956.18     1059.88     31.66 o 
  -9   4   5       30.27       55.95     11.98 o 
  -8   4   5        9.81       10.92      9.01 o 
  -7   4   5     3393.62     3279.16     45.56 o 
  -6   4   5     2865.17     2770.15     38.98 o 
  -5   4   5     1074.00     1343.11     22.91 o 
  -4   4   5     1339.91     1224.85     19.89 o 
  -3   4   5     1238.64     1385.85     20.98 o 
  -2   4   5      273.38      220.06      8.82 o 
  -1   4   5     6643.40     6503.50     93.20 o 
   0   4   5     2498.81     2534.93     35.37 o 
   1   4   5      259.11      346.10     14.71 o 
   2   4   5     9141.08     9378.31    105.72 o 
   3   4   5     1879.35     2020.50     33.05 o 
   4   4   5      858.83     1040.12     22.29 o 
   5   4   5      123.30      173.25      8.61 o 
   6   4   5     2283.96     2446.03     35.94 o 
   7   4   5      204.78      177.57     14.07 o 
   8   4   5       83.30       89.42     14.12 o 
   9   4   5     1137.36     1040.33     30.00 o 
  10   4   5       58.77       45.06     19.22 o 
  11   4   5       37.12       21.98     20.85 o 
  12   4   5      418.76      347.00     31.83 o 
  13   4   5        7.77       -4.74     28.72 o 
 -14   5   5      332.27      316.14     45.66 o 
 -13   5   5      208.11      222.01     41.21 o 
 -12   5   5      315.16      303.59     26.81 o 
 -11   5   5     1149.12     1009.99     49.67 o 
 -10   5   5       73.83       63.82     14.01 o 
  -9   5   5     1029.11     1033.98     25.12 o 
  -8   5   5      763.53      747.68     20.48 o 
  -7   5   5      263.71      300.47     13.90 o 
  -6   5   5      232.02      271.10     12.62 o 
  -5   5   5     2173.83     2260.35     33.47 o 
  -4   5   5     4600.25     5102.36     58.82 o 
  -3   5   5     3320.27     2961.05     52.54 o 
  -2   5   5     1703.88     1839.08     29.68 o 
  -1   5   5      153.06      144.45      8.97 o 
   0   5   5      299.92      357.36     11.17 o 
   1   5   5     4502.28     5082.42     68.99 o 
   2   5   5      235.77      196.13      8.54 o 
   3   5   5      733.55      696.88     12.30 o 
   4   5   5     1073.57     1231.07     22.55 o 
   5   5   5      274.68      251.43      9.14 o 
   6   5   5     1239.72     1308.64     23.29 o 
   7   5   5      385.11      380.50     18.58 o 
   8   5   5      209.97      205.62     20.61 o 
   9   5   5      770.33      785.46     32.13 o 
  10   5   5      254.71      225.90     25.34 o 
  11   5   5       68.28       71.62     23.30 o 
  12   5   5       22.98       76.06     30.20 o 
  13   5   5      673.12      732.26     63.64 o 
 -14   6   5      336.50      424.14     50.35 o 
 -13   6   5      210.66      219.67     59.21 o 
 -12   6   5       20.90       23.59     20.73 o 
 -11   6   5      197.75      207.45     24.06 o 
 -10   6   5     2702.11     2637.68     56.38 o 
  -9   6   5      291.18      342.43     17.10 o 
  -8   6   5     1610.12     1518.87     29.48 o 
  -7   6   5     2450.28     2582.45     39.73 o 
  -6   6   5      170.22      156.43     11.29 o 
  -5   6   5     1724.80     1964.72     31.26 o 
  -4   6   5     6629.99     6579.62     80.13 o 
  -3   6   5     5006.73     4944.49     87.40 o 
  -2   6   5       96.46       77.90      7.99 o 
  -1   6   5     2760.19     2809.81     37.71 o 
   0   6   5     4490.90     4165.87     52.52 o 
   1   6   5     3770.55     3677.05     47.15 o 
   2   6   5     7967.32     8028.55     99.31 o 
   3   6   5     2525.01     2488.92     31.40 o 
   4   6   5      217.79      183.72     11.56 o 
   5   6   5      268.33      199.56     11.06 o 
   6   6   5     4079.46     3914.12     95.49 o 
   7   6   5       16.66       25.90     14.84 o 
   8   6   5      700.96      664.89     30.31 o 
   9   6   5      733.33      791.09     33.86 o 
  10   6   5        4.89       53.39     21.46 o 
  11   6   5       43.33       26.55     26.50 o 
  12   6   5      280.88      322.28     48.69 o 
  13   6   5        0.30       30.75     32.60 o 
 -14   7   5       42.52      -26.06     60.92 o 
 -13   7   5      500.64      542.11     51.20 o 
 -12   7   5      259.70      266.34     33.98 o 
 -11   7   5      360.41      398.31     29.16 o 
 -10   7   5       70.60       86.38     20.83 o 
  -9   7   5     4763.25     4959.32     76.21 o 
  -8   7   5      229.79      246.21     17.95 o 
  -7   7   5      663.12      738.18     21.86 o 
  -6   7   5     5765.31     5693.98     80.68 o 
  -5   7   5     4673.86     4224.52     61.11 o 
  -4   7   5      463.21      514.37     14.97 o 
  -3   7   5    15269.34    14728.80    164.16 o 
  -2   7   5     6276.04     5957.45     72.04 o 
  -1   7   5      542.00      556.88     15.61 o 
   0   7   5     2713.94     2562.07     44.33 o 
   1   7   5    16902.81    16328.07    217.01 o 
   2   7   5     4430.34     4304.15     54.29 o 
   3   7   5     4405.57     4087.60     71.85 o 
   4   7   5     3694.47     3671.21     71.60 o 
   5   7   5     3906.93     3725.01     67.19 o 
   6   7   5       63.34       70.23     16.56 o 
   7   7   5     1618.27     1700.36     44.03 o 
   8   7   5     2272.48     2338.30     54.63 o 
   9   7   5      399.42      362.03     31.62 o 
  10   7   5      246.24      308.78     28.20 o 
  11   7   5      405.29      429.07     33.95 o 
  12   7   5       36.00       24.42     25.55 o 
 -13   8   5       25.93      119.89     41.56 o 
 -12   8   5       23.57       19.55     27.73 o 
 -11   8   5       52.71       94.34     42.86 o 
 -10   8   5     1010.65     1054.75     45.24 o 
  -9   8   5       16.45       -6.05     22.66 o 
  -8   8   5     1276.38     1308.24     32.84 o 
  -7   8   5      130.74      122.01     15.18 o 
  -6   8   5      416.41      420.45     16.41 o 
  -5   8   5     1137.07     1127.40     24.14 o 
  -4   8   5     7136.68     6566.20     82.05 o 
  -3   8   5     1100.16     1109.86     22.30 o 
  -2   8   5     2180.85     1960.17     33.95 o 
  -1   8   5     1759.53     1697.70     30.62 o 
   0   8   5     2145.20     2024.52     31.90 o 
   1   8   5      593.10      498.54     13.93 o 
   2   8   5     6968.05     6245.89     85.76 o 
   3   8   5     1625.13     1617.27     32.14 o 
   4   8   5      196.23      244.21     15.06 o 
   5   8   5      105.36      153.98     18.79 o 
   6   8   5     3652.68     3804.61     71.58 o 
   7   8   5       49.67       37.31     16.80 o 
   8   8   5     1704.08     1761.49     47.86 o 
   9   8   5      548.77      431.09     33.33 o 
  10   8   5       20.05       21.68     22.46 o 
  11   8   5       22.29        0.46     33.56 o 
  12   8   5      843.54      826.26     45.96 o 
 -13   9   5       18.05      -35.01     35.01 o 
 -12   9   5       86.08      104.70     33.24 o 
 -11   9   5      782.23      769.38     44.88 o 
 -10   9   5      373.37      376.22     30.01 o 
  -9   9   5     1072.19      959.87     36.37 o 
  -8   9   5      454.92      468.72     24.48 o 
  -7   9   5     1060.32     1071.99     29.85 o 
  -6   9   5     1055.09     1045.34     28.45 o 
  -5   9   5      722.93      725.25     23.21 o 
  -4   9   5      915.11      936.60     21.26 o 
  -3   9   5      584.72      540.46     16.65 o 
  -2   9   5       28.79       26.00     10.27 o 
  -1   9   5      220.20      215.21     12.74 o 
   0   9   5       60.59       72.66     13.05 o 
   1   9   5      536.76      480.26     25.46 o 
   2   9   5       59.81       77.40     13.28 o 
   3   9   5     2531.30     2432.55     47.84 o 
   4   9   5      133.61      132.23     17.95 o 
   5   9   5      867.35      961.51     33.67 o 
   6   9   5      264.19      237.96     22.89 o 
   7   9   5      975.12      997.51     36.98 o 
   8   9   5       63.38       68.60     29.13 o 
   9   9   5      442.29      384.35     29.35 o 
  10   9   5      125.18      144.61     42.11 o 
  11   9   5      199.21      202.12     32.09 o 
 -12  10   5        0.17      -24.91     27.39 o 
 -11  10   5        0.90       17.43     28.25 o 
 -10  10   5     1134.04     1061.60     49.27 o 
  -9  10   5      653.65      583.10     32.08 o 
  -8  10   5      649.78      699.95     35.21 o 
  -7  10   5       93.51      105.52     17.23 o 
  -6  10   5     1711.70     1703.76     42.24 o 
  -5  10   5      248.42      258.33     24.36 o 
  -4  10   5     1295.34     1256.17     34.56 o 
  -3  10   5      948.66     1048.26     24.51 o 
  -2  10   5      190.49      179.52     13.38 o 
  -1  10   5       29.64       27.46      9.81 o 
   0  10   5      695.09      581.96     21.67 o 
   1  10   5       90.98       30.32     17.13 o 
   2  10   5      986.27     1056.18     28.04 o 
   3  10   5      159.13      140.38     18.33 o 
   4  10   5      991.64      952.21     33.33 o 
   5  10   5      490.64      527.27     34.31 o 
   6  10   5     1519.96     1497.37     44.66 o 
   7  10   5      150.69      133.99     22.96 o 
   8  10   5      500.57      508.10     46.82 o 
   9  10   5      144.49      208.29     28.05 o 
  10  10   5        4.13       19.45     26.84 o 
  11  10   5       23.84      -24.50     27.84 o 
 -11  11   5      302.20      341.11     39.88 o 
 -10  11   5       12.46       24.58     27.73 o 
  -9  11   5     1706.46     1761.58     62.71 o 
  -8  11   5     1143.49     1129.08     34.59 o 
  -7  11   5       82.01       97.19     21.13 o 
  -6  11   5      394.14      387.89     22.36 o 
  -5  11   5     1055.54      961.48     32.21 o 
  -4  11   5       26.51       52.94     19.40 o 
  -3  11   5     2418.64     2432.11     45.71 o 
  -2  11   5     1203.84     1235.82     30.70 o 
  -1  11   5      108.71       90.82     15.17 o 
   0  11   5      219.19      218.12     17.80 o 
   1  11   5     2850.42     2853.03     56.07 o 
   2  11   5      992.01     1058.37     30.05 o 
   3  11   5     2060.62     2109.74     50.30 o 
   4  11   5      642.71      560.86     35.55 o 
   5  11   5      919.56      811.30     43.97 o 
   6  11   5       13.77        9.61     19.71 o 
   7  11   5     1161.76     1165.28     43.39 o 
   8  11   5      320.70      340.05     46.20 o 
   9  11   5       26.48       49.84     26.53 o 
  10  11   5      217.66      235.50     40.33 o 
 -10  12   5      667.75      744.74     49.25 o 
  -9  12   5       18.54        1.55     36.85 o 
  -8  12   5     1981.47     1980.94     53.38 o 
  -7  12   5      238.26      233.47     24.91 o 
  -6  12   5      535.76      507.04     31.33 o 
  -5  12   5      174.12      188.08     21.81 o 
  -4  12   5     2102.86     2052.44     44.05 o 
  -3  12   5      356.10      323.61     21.23 o 
  -2  12   5      165.86      162.27     20.66 o 
  -1  12   5      435.27      413.69     26.10 o 
   0  12   5     1007.76     1008.27     30.30 o 
   1  12   5      335.51      391.62     26.12 o 
   2  12   5      957.65      938.79     37.40 o 
   3  12   5      347.04      324.48     26.19 o 
   4  12   5        0.61       15.37     18.40 o 
   5  12   5        1.78       30.57     19.60 o 
   6  12   5     1066.82     1062.72     50.54 o 
   7  12   5       57.75       39.16     25.51 o 
   8  12   5      291.95      367.46     34.26 o 
   9  12   5       13.72       13.64     26.92 o 
  -9  13   5      264.84      302.16     40.32 o 
  -8  13   5        6.32       24.66     36.26 o 
  -7  13   5      178.82      215.41     25.55 o 
  -6  13   5       11.30       26.12     17.95 o 
  -5  13   5      618.31      542.54     40.31 o 
  -4  13   5       96.17      109.28     22.54 o 
  -3  13   5      985.94     1066.74     39.14 o 
  -2  13   5      225.69      164.06     37.03 o 
  -1  13   5       14.47        9.70     17.56 o 
   0  13   5       90.60      104.61     21.45 o 
   1  13   5     1049.41     1008.56     36.92 o 
   2  13   5       89.90       52.59     19.81 o 
   3  13   5       59.75       89.65     22.36 o 
   4  13   5      142.31      131.85     23.55 o 
   5  13   5       13.91        6.20     29.92 o 
   6  13   5        8.63       20.16     23.04 o 
   7  13   5      296.01      312.30     33.23 o 
   8  13   5       29.31      -24.96     24.96 o 
  -8  14   5      339.23      320.67     39.81 o 
  -7  14   5       70.02       99.89     40.03 o 
  -6  14   5       94.08       49.65     30.84 o 
  -5  14   5       11.65       -4.60     22.26 o 
  -4  14   5      693.90      713.75     36.08 o 
  -3  14   5        2.35       38.78     26.13 o 
  -2  14   5       77.20       72.55     22.23 o 
  -1  14   5        9.15        3.48     31.95 o 
   0  14   5      113.68      105.27     26.55 o 
   1  14   5       17.10       12.81     24.02 o 
   2  14   5     1098.85     1122.84     50.36 o 
   3  14   5       11.21       -2.61     25.69 o 
   4  14   5       51.79       49.65     24.01 o 
   5  14   5       96.12      115.45     31.21 o 
   6  14   5      101.85      163.31     51.92 o 
   7  14   5       55.66       33.34     29.91 o 
  -6  15   5        0.20       -9.38     36.80 o 
  -5  15   5      215.29      207.75     53.63 o 
  -4  15   5        7.07       -6.84     27.49 o 
  -3  15   5      294.24      272.74     30.86 o 
  -2  15   5        0.83      -20.21     21.12 o 
  -1  15   5      148.76      126.02     26.10 o 
   0  15   5       29.14       33.08     27.39 o 
   1  15   5     1303.26     1183.50     52.70 o 
   2  15   5       92.48      102.80     32.01 o 
   3  15   5      290.27      292.12     38.53 o 
   4  15   5       35.63       47.16     31.76 o 
   5  15   5       81.19       46.71     47.21 o 
  -4  16   5       99.77      109.62     30.94 o 
  -3  16   5       56.69       60.02     28.78 o 
  -2  16   5      110.12       91.57     28.38 o 
  -1  16   5       92.20       70.73     30.69 o 
   0  16   5       12.81       17.42     28.96 o 
   1  16   5       12.15       53.02     32.42 o 
   2  16   5      414.48      417.96     43.08 o 
   3  16   5        1.50       46.34     52.34 o 
 -15   0   6       12.97       64.67     37.83 o 
 -14   0   6      514.20      433.41     45.81 o 
 -13   0   6       29.81       42.04     33.04 o 
 -12   0   6      973.63      919.50     49.31 o 
 -11   0   6      376.25      445.34     45.48 o 
 -10   0   6      961.12      992.56     36.75 o 
  -9   0   6       64.12      104.57     18.78 o 
  -8   0   6     1012.26     1048.70     39.71 o 
  -7   0   6     2826.57     2609.13     51.76 o 
  -6   0   6     5396.75     5094.62     89.35 o 
  -5   0   6       12.81        3.67      7.80 o 
  -4   0   6      791.66      960.39     17.18 o 
  -3   0   6     4749.46     5126.04     70.78 o 
  -2   0   6    36276.33    36223.43    788.70 o 
  -1   0   6      329.10      327.08     13.00 o 
   0   0   6    25720.48    26804.06    404.41 o 
   1   0   6     6124.87     7206.86    160.75 o 
   2   0   6     2313.31     2466.34     77.66 o 
   3   0   6      341.62      457.60     27.03 o 
   4   0   6    12255.53    11092.80    288.74 o 
   5   0   6       89.16       59.20     18.81 o 
   6   0   6     5541.56     5185.38    106.59 o 
   7   0   6     1173.26     1233.24     39.46 o 
   8   0   6     2198.40     2296.67     54.20 o 
   9   0   6      464.82      504.65     27.47 o 
  10   0   6     2479.76     2370.07     81.62 o 
  11   0   6      942.89      855.59     83.23 o 
  12   0   6        7.49      -28.07     28.07 o 
  13   0   6       39.97      110.69     89.24 o 
 -15   1   6       37.82       55.34     27.14 o 
 -14   1   6        0.80        3.18     20.90 o 
 -13   1   6     2078.03     2144.22     54.74 o 
 -12   1   6        9.90       41.85     18.48 o 
 -11   1   6        4.55       -9.70     13.69 o 
 -10   1   6      645.12      685.24     21.01 o 
  -9   1   6       64.02       45.42     10.64 o 
  -8   1   6       25.08       26.40     12.05 o 
  -7   1   6    11752.06    11103.93    128.04 o 
  -6   1   6     2941.57     2792.87     37.37 o 
  -5   1   6     4062.04     3761.09     42.22 o 
  -4   1   6     1374.84     1215.51     21.66 o 
  -3   1   6     4933.90     5095.07     56.06 o 
  -2   1   6     1213.61     1166.09     18.62 o 
  -1   1   6    15944.85    15845.10    174.50 o 
   0   1   6     1168.84     1252.01     18.51 o 
   1   1   6     1528.13     1668.43     21.00 o 
   2   1   6     2809.17     2769.73     37.86 o 
   3   1   6     7300.08     6857.05     72.37 o 
   4   1   6     2082.51     2078.70     36.52 o 
   5   1   6    15084.50    15202.80    168.88 o 
   6   1   6      967.52      925.87     19.55 o 
   7   1   6      836.38      864.91     22.39 o 
   8   1   6        3.04       -8.74      8.74 o 
   9   1   6     3936.14     3892.24     65.48 o 
  10   1   6       57.03       50.35     16.12 o 
  11   1   6      250.56      250.44     27.52 o 
  12   1   6      194.82      199.98     39.77 o 
  13   1   6       42.72       20.29     27.22 o 
 -15   2   6       32.42       53.51     31.55 o 
 -14   2   6      274.65      327.83     30.64 o 
 -13   2   6        0.17        9.18     19.61 o 
 -12   2   6     1439.15     1385.47     40.80 o 
 -11   2   6     1196.18     1254.56     32.47 o 
 -10   2   6      347.09      309.60     16.62 o 
  -9   2   6       63.10       60.63     11.06 o 
  -8   2   6     7054.64     7012.16     84.67 o 
  -7   2   6     2210.27     2331.94     34.21 o 
  -6   2   6     6060.40     5685.62     73.74 o 
  -5   2   6      404.65      269.50      8.14 o 
  -4   2   6        2.45       13.88      4.86 o 
  -3   2   6      783.06      904.50     13.00 o 
  -2   2   6     5654.68     5454.37     57.55 o 
  -1   2   6     5687.40     5586.65     65.44 o 
   0   2   6      151.52      136.09      6.66 o 
   1   2   6     9934.30    10329.89    122.99 o 
   2   2   6     1611.48     1484.44     26.30 o 
   3   2   6     4162.41     4405.87     60.76 o 
   4   2   6     3440.14     3454.16     39.78 o 
   5   2   6     2192.09     2188.42     40.81 o 
   6   2   6      902.19      981.83     19.94 o 
   7   2   6      984.10     1112.45     22.95 o 
   8   2   6     1845.84     1859.64     38.12 o 
   9   2   6       36.39       34.63     13.93 o 
  10   2   6      903.49      896.61     29.58 o 
  11   2   6      158.90      195.62     25.89 o 
  12   2   6       48.95        3.90     36.50 o 
  13   2   6       16.04       34.33     35.80 o 
 -15   3   6        1.13      -29.81     29.81 o 
 -14   3   6       25.95        5.00     27.27 o 
 -13   3   6      708.59      662.43     33.13 o 
 -12   3   6        6.73       11.38     19.69 o 
 -11   3   6      555.03      466.69     22.58 o 
 -10   3   6      592.86      552.80     24.18 o 
  -9   3   6        1.59      -11.07     11.13 o 
  -8   3   6       47.14       42.11      9.67 o 
  -7   3   6     1179.95     1107.57     28.40 o 
  -6   3   6      735.05      752.34     18.42 o 
  -5   3   6      241.48      239.60      9.73 o 
  -4   3   6      155.83      159.46      7.73 o 
  -3   3   6     1725.17     1664.84     29.55 o 
  -2   3   6     1089.11     1233.11     19.34 o 
  -1   3   6     1299.17     1158.75     18.67 o 
   0   3   6       87.71       73.51      7.80 o 
   1   3   6      935.93      975.26     16.59 o 
   2   3   6      189.58      261.14     11.92 o 
   3   3   6      247.14      291.38     15.21 o 
   4   3   6        0.69       19.74     10.53 o 
   5   3   6     1587.52     1414.96     22.96 o 
   6   3   6        5.15       16.59      7.55 o 
   7   3   6      193.01      260.51     15.74 o 
   8   3   6      136.86      170.09     15.87 o 
   9   3   6      814.21      824.63     30.29 o 
  10   3   6      228.37      237.33     20.39 o 
  11   3   6      246.56      275.65     26.45 o 
  12   3   6       11.41      -16.09     30.62 o 
  13   3   6       27.97       38.60     34.47 o 
 -15   4   6       82.45      116.58     71.65 o 
 -14   4   6        2.03      -30.82     31.27 o 
 -13   4   6        1.25      -18.24     24.42 o 
 -12   4   6      834.70      855.66     30.90 o 
 -11   4   6       85.62       88.65     19.56 o 
 -10   4   6      283.62      310.13     19.98 o 
  -9   4   6       45.98       96.01     13.75 o 
  -8   4   6      202.43      161.63     13.54 o 
  -7   4   6        8.60       10.40      9.61 o 
  -6   4   6     1793.68     1773.51     32.28 o 
  -5   4   6       71.95      116.90      9.38 o 
  -4   4   6        2.45       -5.46      5.46 o 
  -3   4   6      507.13      531.79     12.76 o 
  -2   4   6      359.82      353.45     10.99 o 
  -1   4   6       25.12       19.53      6.55 o 
   0   4   6     9449.61     8698.19     98.12 o 
   1   4   6       45.40       41.27      6.37 o 
   2   4   6      961.89     1116.12     18.33 o 
   3   4   6      247.80      325.07     14.14 o 
   4   4   6     3783.70     3431.13     54.39 o 
   5   4   6       12.06       44.21      9.86 o 
   6   4   6     2715.28     2619.89     44.61 o 
   7   4   6       85.02      106.97     13.23 o 
   8   4   6     1779.53     1830.86     46.02 o 
   9   4   6      545.04      596.01     24.81 o 
  10   4   6      707.36      698.26     33.15 o 
  11   4   6       69.11       75.16     29.85 o 
  12   4   6       19.18       25.82     37.71 o 
  13   4   6      145.29      101.80     41.22 o 
 -14   5   6       12.12      -11.22     39.90 o 
 -13   5   6      128.96      162.29     31.42 o 
 -12   5   6        8.55      -21.92     21.92 o 
 -11   5   6      483.52      561.61     26.10 o 
 -10   5   6       20.25        8.92     13.47 o 
  -9   5   6       14.43       35.28     13.32 o 
  -8   5   6        2.34       -8.90      8.90 o 
  -7   5   6     1199.89     1130.88     23.27 o 
  -6   5   6       59.94       49.27      9.31 o 
  -5   5   6     3219.74     3090.40     42.49 o 
  -4   5   6      256.36      343.00     11.98 o 
  -3   5   6     1107.73     1249.28     21.42 o 
  -2   5   6      778.64      858.97     17.02 o 
  -1   5   6      139.82      186.77     12.41 o 
   0   5   6      420.69      369.54     11.31 o 
   1   5   6     4778.38     4725.02     59.80 o 
   2   5   6      776.60      873.15     15.87 o 
   3   5   6     2759.36     2479.85     33.73 o 
   4   5   6       21.37       -5.84      8.65 o 
   5   5   6     2521.27     2706.38     44.88 o 
   6   5   6      300.32      383.22     18.23 o 
   7   5   6      180.32      186.57     15.37 o 
   8   5   6       70.12       49.84     17.67 o 
   9   5   6       60.65       50.88     18.50 o 
  10   5   6        0.88       -1.70     18.83 o 
  11   5   6      823.49      713.98     36.59 o 
  12   5   6        0.73      -22.51     22.51 o 
  13   5   6        4.20       33.48     32.31 o 
 -14   6   6       45.53       29.30     57.06 o 
 -13   6   6        3.66       -0.23     61.35 o 
 -12   6   6      882.54      890.24     38.46 o 
 -11   6   6       16.87        1.52     20.56 o 
 -10   6   6        5.16       31.80     21.67 o 
  -9   6   6        2.00       -1.52     11.90 o 
  -8   6   6     2282.79     2284.81     37.95 o 
  -7   6   6      857.34      892.78     21.59 o 
  -6   6   6     1176.51     1183.62     23.72 o 
  -5   6   6        2.07        8.87      8.23 o 
  -4   6   6      291.59      290.62     12.02 o 
  -3   6   6        3.22       -0.90      6.75 o 
  -2   6   6      399.20      324.47     11.71 o 
  -1   6   6     4704.12     4510.43     55.94 o 
   0   6   6       50.03      144.78      9.38 o 
   1   6   6      178.58      205.90     10.59 o 
   2   6   6       34.85       33.20      7.04 o 
   3   6   6     1461.98     1373.91     23.06 o 
   4   6   6     1784.56     1762.96     29.30 o 
   5   6   6      414.89      449.05     16.95 o 
   6   6   6        2.13       -1.32     13.01 o 
   7   6   6     1196.24     1290.09     37.42 o 
   8   6   6        3.08       26.94     17.62 o 
   9   6   6       30.27       30.38     26.13 o 
  10   6   6      149.72      168.18     24.72 o 
  11   6   6       25.59       60.26     31.30 o 
  12   6   6       75.28       85.26     29.19 o 
 -14   7   6       57.77       74.60     41.90 o 
 -13   7   6        0.61      -37.76     37.76 o 
 -12   7   6        5.92        4.00     26.36 o 
 -11   7   6      341.32      369.35     29.06 o 
 -10   7   6      255.56      258.55     24.56 o 
  -9   7   6        4.83        9.88     16.81 o 
  -8   7   6       43.17       22.36     11.18 o 
  -7   7   6      635.84      638.58     19.48 o 
  -6   7   6      176.54      212.02     13.47 o 
  -5   7   6      431.23      436.31     16.03 o 
  -4   7   6       30.64       35.76      8.49 o 
  -3   7   6     1455.32     1361.53     24.43 o 
  -2   7   6        4.79       13.14      7.22 o 
  -1   7   6     2732.76     2431.38     38.35 o 
   0   7   6      966.78      967.66     19.85 o 
   1   7   6        9.31        2.43     11.38 o 
   2   7   6     1059.76     1151.79     18.27 o 
   3   7   6      744.62      739.76     20.02 o 
   4   7   6        0.83       22.83     12.74 o 
   5   7   6      506.56      422.26     22.92 o 
   6   7   6        1.05      -18.70     18.70 o 
   7   7   6      271.79      264.14     23.06 o 
   8   7   6      228.28      194.62     22.00 o 
   9   7   6      269.24      298.05     26.32 o 
  10   7   6        9.04       28.87     21.23 o 
  11   7   6      111.69      126.74     28.14 o 
  12   7   6        3.69        9.34     26.81 o 
 -13   8   6      141.38      161.08     43.35 o 
 -12   8   6       23.75       59.71     29.51 o 
 -11   8   6      196.05      113.93     25.41 o 
 -10   8   6       32.52       11.61     19.28 o 
  -9   8   6      142.54      150.84     20.62 o 
  -8   8   6      196.85      175.84     17.99 o 
  -7   8   6       60.64       22.93     14.92 o 
  -6   8   6      402.30      505.38     19.23 o 
  -5   8   6     3684.90     3809.83     53.38 o 
  -4   8   6     1589.17     1562.38     29.41 o 
  -3   8   6      205.48      178.20     11.43 o 
  -2   8   6      476.53      589.57     16.65 o 
  -1   8   6      219.70      206.13     12.51 o 
   0   8   6     5059.90     5112.37     70.29 o 
   1   8   6      866.17      868.81     20.39 o 
   2   8   6     1942.10     1962.27     36.25 o 
   3   8   6      493.74      546.43     18.96 o 
   4   8   6     5555.40     5314.80     89.23 o 
   5   8   6      159.41       97.09     17.42 o 
   6   8   6       14.73       29.45     16.18 o 
   7   8   6      275.02      218.18     22.61 o 
   8   8   6      348.68      304.02     30.10 o 
   9   8   6       53.88       43.21     19.72 o 
  10   8   6      113.26       76.37     25.29 o 
  11   8   6       91.73       94.53     27.07 o 
  12   8   6       56.25       10.13     33.82 o 
 -13   9   6       10.67      -32.75     32.75 o 
 -12   9   6       24.58       19.18     30.11 o 
 -11   9   6        8.96        9.30     33.34 o 
 -10   9   6      532.42      556.15     34.37 o 
  -9   9   6       51.89      106.05     21.16 o 
  -8   9   6      374.80      360.64     24.55 o 
  -7   9   6        5.93        1.84     12.94 o 
  -6   9   6      114.79       96.44     16.42 o 
  -5   9   6        4.62       -9.67      9.67 o 
  -4   9   6     1208.85     1119.67     23.99 o 
  -3   9   6     1771.14     1864.63     31.79 o 
  -2   9   6       62.69       76.83     11.23 o 
  -1   9   6      401.69      335.77     14.47 o 
   0   9   6      980.77     1001.87     21.99 o 
   1   9   6      501.78      486.97     19.49 o 
   2   9   6      357.06      426.48     18.51 o 
   3   9   6        0.46       -5.72     15.90 o 
   4   9   6      190.78      180.99     19.04 o 
   5   9   6       14.42       44.08     17.47 o 
   6   9   6       10.47        0.15     15.91 o 
   7   9   6       20.11       -4.42     17.43 o 
   8   9   6      319.13      388.91     30.65 o 
   9   9   6        0.88       10.63     20.71 o 
  10   9   6        4.72      -29.60     29.60 o 
  11   9   6       16.52       18.92     27.95 o 
 -12  10   6        0.19       36.78     30.74 o 
 -11  10   6       29.69      -14.18     26.96 o 
 -10  10   6       16.11       39.94     27.57 o 
  -9  10   6      287.20      257.21     26.36 o 
  -8  10   6        3.03       17.75     16.24 o 
  -7  10   6      220.25      247.02     20.23 o 
  -6  10   6        9.60       23.02     13.74 o 
  -5  10   6      100.09       82.22     14.97 o 
  -4  10   6       40.77       44.26     13.00 o 
  -3  10   6      168.64      162.87     15.79 o 
  -2  10   6      509.15      554.19     23.86 o 
  -1  10   6      281.88      342.83     18.74 o 
   0  10   6      412.98      527.30     21.58 o 
   1  10   6      112.58      183.37     16.74 o 
   2  10   6      273.99      305.37     17.90 o 
   3  10   6     2042.54     1912.76     46.58 o 
   4  10   6       24.93       -1.39     15.62 o 
   5  10   6     1500.51     1409.45     42.46 o 
   6  10   6      472.95      386.06     31.25 o 
   7  10   6     1014.53      928.06     46.46 o 
   8  10   6      194.47      181.23     26.80 o 
   9  10   6        6.15      -19.45     22.44 o 
  10  10   6      229.33      215.61     37.35 o 
 -11  11   6        0.34       26.87     29.40 o 
 -10  11   6      349.20      329.58     38.16 o 
  -9  11   6      471.80      486.12     31.93 o 
  -8  11   6        1.20       13.38     28.73 o 
  -7  11   6        2.86       13.43     15.15 o 
  -6  11   6      324.43      392.87     24.77 o 
  -5  11   6       53.13       45.03     22.16 o 
  -4  11   6      445.67      519.91     23.46 o 
  -3  11   6      204.46      213.41     17.71 o 
  -2  11   6      212.21      219.57     15.21 o 
  -1  11   6      103.50      102.44     15.77 o 
   0  11   6      690.65      722.57     25.13 o 
   1  11   6      211.05      251.84     19.82 o 
   2  11   6     1647.22     1577.37     50.92 o 
   3  11   6      264.83      305.67     24.40 o 
   4  11   6      106.25      116.66     19.91 o 
   5  11   6      382.58      346.57     27.90 o 
   6  11   6     1044.99     1023.68     39.99 o 
   7  11   6      110.68      145.50     26.75 o 
   8  11   6      253.60      238.32     30.32 o 
   9  11   6      525.87      494.88     37.30 o 
  10  11   6       19.20        6.68     28.39 o 
 -10  12   6       33.82       88.22     42.14 o 
  -9  12   6      556.71      524.96     42.92 o 
  -8  12   6      836.07      820.60     45.58 o 
  -7  12   6      447.80      429.56     26.01 o 
  -6  12   6        1.30      -14.22     15.91 o 
  -5  12   6      870.79      865.36     30.58 o 
  -4  12   6      171.13      148.89     18.59 o 
  -3  12   6      305.94      342.01     24.71 o 
  -2  12   6      948.16      891.63     37.63 o 
  -1  12   6      322.77      329.39     24.16 o 
   0  12   6       41.76       60.03     15.97 o 
   1  12   6     1142.75     1212.20     34.10 o 
   2  12   6      278.78      247.79     23.87 o 
   3  12   6     1119.93     1067.20     38.39 o 
   4  12   6      257.07      254.85     26.03 o 
   5  12   6      808.40      787.20     36.76 o 
   6  12   6       11.51       41.91     36.54 o 
   7  12   6      569.64      591.39     36.78 o 
   8  12   6      137.73      125.32     29.88 o 
   9  12   6       22.37       32.66     30.49 o 
  -9  13   6      168.37      180.82     35.58 o 
  -8  13   6      286.85      290.23     35.40 o 
  -7  13   6      222.72      252.08     30.79 o 
  -6  13   6      478.53      459.49     27.77 o 
  -5  13   6       58.98       37.97     20.62 o 
  -4  13   6     1064.03     1045.31     39.39 o 
  -3  13   6      334.40      391.65     28.68 o 
  -2  13   6       61.09       26.29     20.20 o 
  -1  13   6     1319.26     1239.59     41.22 o 
   0  13   6      855.24      864.38     34.94 o 
   1  13   6       50.67       50.73     24.65 o 
   2  13   6     1360.19     1324.52     43.41 o 
   3  13   6      149.40      138.41     23.81 o 
   4  13   6       28.53       14.79     20.59 o 
   5  13   6      200.67      183.62     28.09 o 
   6  13   6      976.28     1030.28     43.90 o 
   7  13   6        1.00      -23.45     23.45 o 
   8  13   6       14.79      -25.53     25.53 o 
  -8  14   6       97.20      125.71     35.29 o 
  -7  14   6       11.27       17.54     37.00 o 
  -6  14   6      246.21      272.47     31.71 o 
  -5  14   6      453.74      465.36     40.58 o 
  -4  14   6       30.57       74.22     23.98 o 
  -3  14   6      980.60      938.33     40.12 o 
  -2  14   6     1339.44     1394.75     46.37 o 
  -1  14   6        0.64        4.17     19.63 o 
   0  14   6      247.05      327.61     40.81 o 
   1  14   6     1132.26     1201.46     63.07 o 
   2  14   6        1.13       28.83     27.00 o 
   3  14   6      345.45      327.82     36.47 o 
   4  14   6      850.74      928.41     42.26 o 
   5  14   6      258.84      276.74     32.02 o 
   6  14   6       72.56      102.59     30.05 o 
  -6  15   6       55.23      105.22     41.48 o 
  -5  15   6       67.92       78.18     27.90 o 
  -4  15   6      365.50      349.30     34.10 o 
  -3  15   6      114.39      117.89     27.21 o 
  -2  15   6       13.00       28.61     23.38 o 
  -1  15   6      600.76      515.07     41.28 o 
   0  15   6       83.29       48.54     30.18 o 
   1  15   6       43.65       37.46     26.76 o 
   2  15   6      400.75      350.52     38.92 o 
   3  15   6      272.76      296.29     45.77 o 
   4  15   6        2.49      -25.21     41.74 o 
   5  15   6      129.59      186.33     49.58 o 
  -4  16   6       42.81      -13.31     43.76 o 
  -3  16   6        6.39      -20.14     29.11 o 
  -2  16   6      334.98      315.22     41.39 o 
  -1  16   6       43.43       40.25     32.06 o 
   0  16   6        0.71        5.66     29.66 o 
   1  16   6      322.41      376.94     42.53 o 
   2  16   6      208.57       92.34     35.34 o 
 -15   1   7      121.31      164.23     30.80 o 
 -14   1   7      101.06       77.08     28.36 o 
 -13   1   7        3.52      -12.91     18.15 o 
 -12   1   7      178.63      212.00     22.61 o 
 -11   1   7      556.55      453.67     27.12 o 
 -10   1   7       56.36       53.24     13.30 o 
  -9   1   7     2594.89     2894.68     42.94 o 
  -8   1   7      797.16      931.82     23.85 o 
  -7   1   7     1077.83     1167.84     21.46 o 
  -6   1   7      925.37      870.91     14.63 o 
  -5   1   7     5222.51     4795.64    124.61 o 
  -4   1   7      118.79      141.79      9.50 o 
  -3   1   7      957.08     1042.55     16.64 o 
  -2   1   7      153.70      171.98      7.78 o 
  -1   1   7      289.96      232.51      9.08 o 
   0   1   7      134.31      136.79      7.55 o 
   1   1   7     2947.57     2843.62     36.49 o 
   2   1   7      237.26      325.16     10.91 o 
   3   1   7      111.40       74.96      7.18 o 
   4   1   7       18.96       31.60      9.88 o 
   5   1   7     1173.92      993.99     19.73 o 
   6   1   7      369.90      344.84     13.34 o 
   7   1   7      221.98      191.94     12.43 o 
   8   1   7       17.55        9.29     10.40 o 
   9   1   7       79.57       35.55     20.56 o 
  10   1   7        4.14      114.28     47.28 o 
  11   1   7      258.06      255.50     30.47 o 
  12   1   7       26.22       -8.99     25.51 o 
  13   1   7       11.48       78.22     38.61 o 
 -15   2   7        8.74       -9.97     23.50 o 
 -14   2   7       86.60      137.29     26.40 o 
 -13   2   7      202.11      197.41     23.97 o 
 -12   2   7      255.22      298.72     25.25 o 
 -11   2   7        0.05       22.29     13.42 o 
 -10   2   7     1399.90     1470.07     33.48 o 
  -9   2   7      162.86      195.58     12.93 o 
  -8   2   7       39.82       39.35      9.03 o 
  -7   2   7     2932.64     3035.36     41.54 o 
  -6   2   7     3805.22     3927.69     45.40 o 
  -5   2   7     1984.98     2052.63     25.68 o 
  -4   2   7       75.12      156.25     11.63 o 
  -3   2   7     3466.08     3627.63     39.07 o 
  -2   2   7      180.53      158.91      7.67 o 
  -1   2   7      210.41      183.29      7.83 o 
   0   2   7      248.96      175.78      7.85 o 
   1   2   7     5520.28     5727.43     60.91 o 
   2   2   7      173.31      218.79      6.75 o 
   3   2   7     1115.87     1378.24     18.51 o 
   4   2   7        5.40       11.06      7.67 o 
   5   2   7      539.93      555.99     13.96 o 
   6   2   7     1068.01     1048.28     20.76 o 
   7   2   7      304.86      258.36     13.24 o 
   8   2   7      169.84      180.43     19.24 o 
   9   2   7      766.39      726.34     28.07 o 
  10   2   7       72.04       96.19     20.83 o 
  11   2   7        0.09        3.28     21.63 o 
  12   2   7      293.82      251.03     40.12 o 
  13   2   7       33.81       42.22     39.06 o 
 -15   3   7      137.11       60.31     39.13 o 
 -14   3   7      270.83      210.48     28.14 o 
 -13   3   7        9.91        7.23     20.05 o 
 -12   3   7       45.68       25.57     19.20 o 
 -11   3   7      228.39      278.33     20.11 o 
 -10   3   7     1178.54     1253.49     34.47 o 
  -9   3   7      110.82       74.28     12.20 o 
  -8   3   7        7.82        9.50      8.45 o 
  -7   3   7     1047.71     1146.80     21.87 o 
  -6   3   7        6.06       15.72      6.91 o 
  -5   3   7      981.33     1046.57     18.79 o 
  -4   3   7     1211.40     1270.24     17.85 o 
  -3   3   7       53.00       59.65      7.04 o 
  -2   3   7     2457.94     2715.34     35.52 o 
  -1   3   7      828.61     1046.15     17.22 o 
   0   3   7       15.55       17.24      8.75 o 
   1   3   7     4767.10     5328.10     57.23 o 
   2   3   7      514.43      533.94     16.40 o 
   3   3   7       23.89       47.05      9.32 o 
   4   3   7      739.19      756.19     20.29 o 
   5   3   7      548.96      510.49     23.53 o 
   6   3   7      171.12      215.15     18.51 o 
   7   3   7      173.80      259.21     16.53 o 
   8   3   7      324.10      287.35     18.39 o 
   9   3   7     1110.86     1171.24     32.46 o 
  10   3   7       86.13       62.48     17.72 o 
  11   3   7      647.69      590.70     48.66 o 
  12   3   7       48.90       28.70     55.73 o 
  13   3   7      285.36      309.45     46.95 o 
 -15   4   7       18.78        4.64     37.92 o 
 -14   4   7      222.91      268.65     36.16 o 
 -13   4   7      196.98      210.40     29.72 o 
 -12   4   7      227.03      202.59     26.16 o 
 -11   4   7       48.68       64.94     16.70 o 
 -10   4   7      559.93      579.80     30.89 o 
  -9   4   7      201.22      193.14     16.31 o 
  -8   4   7       58.83       25.24     10.74 o 
  -7   4   7      227.31      185.51     11.48 o 
  -6   4   7      620.68      705.69     16.75 o 
  -5   4   7      306.29      388.30     12.42 o 
  -4   4   7     1296.97     1069.04     18.79 o 
  -3   4   7     1988.13     1736.99     26.05 o 
  -2   4   7      684.67      584.34     13.87 o 
  -1   4   7      134.51      111.27      8.06 o 
   0   4   7     1886.36     1716.06     24.29 o 
   1   4   7      532.90      745.91     14.93 o 
   2   4   7    10470.92     9793.09    149.27 o 
   3   4   7      704.05      558.95     17.34 o 
   4   4   7      299.35      330.34     14.80 o 
   5   4   7     2049.28     1900.30     67.41 o 
   6   4   7     4019.98     3908.99     60.63 o 
   7   4   7       54.62       44.08     12.73 o 
   8   4   7        6.41       -0.99     12.50 o 
   9   4   7      552.13      501.51     28.83 o 
  10   4   7      274.37      311.05     30.18 o 
  11   4   7       41.34       48.42     22.50 o 
  12   4   7      233.65      239.69     36.53 o 
  13   4   7       50.54      101.58     41.82 o 
 -14   5   7      219.79      250.64     43.37 o 
 -13   5   7      143.15      111.16     27.89 o 
 -12   5   7       77.73       25.79     26.68 o 
 -11   5   7      914.04      936.26     30.83 o 
 -10   5   7      411.42      408.27     21.73 o 
  -9   5   7     2321.62     2500.67     51.98 o 
  -8   5   7       60.51       75.58     14.07 o 
  -7   5   7      121.54      105.15     12.61 o 
  -6   5   7     1903.86     1983.51     31.69 o 
  -5   5   7     2699.15     2386.32     35.24 o 
  -4   5   7      729.80      682.03     19.42 o 
  -3   5   7     1815.05     1951.94     29.21 o 
  -2   5   7     7604.05     7167.06     83.63 o 
  -1   5   7      519.04      289.84     10.98 o 
   0   5   7       39.43       96.46      8.26 o 
   1   5   7    12840.32    11983.80    161.71 o 
   2   5   7     7539.54     7249.47     73.47 o 
   3   5   7       54.83       87.45      9.97 o 
   4   5   7     1760.21     1757.47     33.11 o 
   5   5   7     4400.88     4074.07     61.48 o 
   6   5   7      457.65      550.10     20.20 o 
   7   5   7      631.77      526.70     21.60 o 
   8   5   7     1526.99     1689.21     45.08 o 
   9   5   7       54.15       56.60     18.67 o 
  10   5   7       45.38       42.40     21.29 o 
  11   5   7      317.32      296.00     49.42 o 
  12   5   7      189.82      192.85     36.16 o 
 -14   6   7       78.78       57.04     37.74 o 
 -13   6   7      100.44      131.06     30.68 o 
 -12   6   7      153.76      160.29     29.77 o 
 -11   6   7        6.81       11.13     19.58 o 
 -10   6   7      589.53      695.32     26.61 o 
  -9   6   7      249.62      244.45     18.34 o 
  -8   6   7      694.86      767.04     21.36 o 
  -7   6   7     1375.77     1324.18     26.14 o 
  -6   6   7      810.86      782.64     19.63 o 
  -5   6   7      692.61      773.01     18.01 o 
  -4   6   7     5081.01     4692.14     62.90 o 
  -3   6   7     2795.99     2820.05     39.37 o 
  -2   6   7     6106.70     5655.76     73.42 o 
  -1   6   7     5629.22     5643.17     96.19 o 
   0   6   7     1693.36     1534.25     25.83 o 
   1   6   7      605.69      666.96     16.02 o 
   2   6   7    10278.48    10355.19    118.90 o 
   3   6   7     1611.15     1672.59     22.12 o 
   4   6   7     1445.40     1503.98     30.24 o 
   5   6   7      359.14      410.11     17.35 o 
   6   6   7     1234.36     1403.61     37.99 o 
   7   6   7     1065.43     1056.87     40.59 o 
   8   6   7      817.80     1079.92     42.51 o 
   9   6   7      696.23      785.26     35.24 o 
  10   6   7      365.64      380.51     31.50 o 
  11   6   7        1.97       25.47     24.29 o 
  12   6   7      332.42      366.13     41.51 o 
 -14   7   7      129.77      155.24     43.91 o 
 -13   7   7       12.04      -13.37     31.88 o 
 -12   7   7        1.47      -23.38     25.23 o 
 -11   7   7      768.01      728.85     39.51 o 
 -10   7   7      257.92      279.05     25.19 o 
  -9   7   7      816.48      847.22     32.70 o 
  -8   7   7       78.84       90.95     17.20 o 
  -7   7   7        1.17       -9.01      9.01 o 
  -6   7   7      163.56      164.18     16.76 o 
  -5   7   7     2046.63     2070.69     34.82 o 
  -4   7   7        2.87       -7.11      7.87 o 
  -3   7   7     2791.28     2787.09     39.91 o 
  -2   7   7        8.33       13.68      7.66 o 
  -1   7   7      262.63      219.66     11.37 o 
   0   7   7      790.33      853.48     19.05 o 
   1   7   7     3896.75     3972.65     56.92 o 
   2   7   7        3.60        6.04      8.12 o 
   3   7   7      373.89      386.00     13.25 o 
   4   7   7      543.04      558.31     24.76 o 
   5   7   7      269.73      312.07     21.75 o 
   6   7   7      146.09      178.37     20.21 o 
   7   7   7     2516.29     2765.00     68.96 o 
   8   7   7      667.31      641.37     42.98 o 
   9   7   7      335.54      391.50     34.94 o 
  10   7   7      196.29      215.25     28.02 o 
  11   7   7      314.21      324.97     32.55 o 
  12   7   7        0.70       62.91     29.84 o 
 -13   8   7       19.49       58.21     38.70 o 
 -12   8   7      325.21      341.27     37.61 o 
 -11   8   7       18.02      -19.15     19.15 o 
 -10   8   7     1662.28     1803.60     48.85 o 
  -9   8   7      466.78      496.55     28.19 o 
  -8   8   7       98.44       78.47     15.18 o 
  -7   8   7       79.52       78.46     12.52 o 
  -6   8   7     2346.29     2392.57     39.12 o 
  -5   8   7        2.25      -13.22     13.22 o 
  -4   8   7     2126.08     2185.00     38.83 o 
  -3   8   7     2942.30     2937.17     42.65 o 
  -2   8   7       80.15       71.42      9.73 o 
  -1   8   7      333.11      375.69     14.66 o 
   0   8   7     4070.11     3975.52     72.95 o 
   1   8   7     1613.56     1686.18     28.70 o 
   2   8   7     4084.31     4069.26     61.45 o 
   3   8   7       26.02       22.10     13.70 o 
   4   8   7      753.22      715.59     28.05 o 
   5   8   7      244.42      271.59     21.65 o 
   6   8   7     1364.66     1408.50     45.08 o 
   7   8   7      348.83      374.12     26.59 o 
   8   8   7      747.52      747.42     35.07 o 
   9   8   7       10.65       47.66     25.64 o 
  10   8   7       21.59        7.68     22.52 o 
  11   8   7        8.05        4.93     30.10 o 
 -13   9   7        9.97      -32.30     36.07 o 
 -12   9   7      169.84      195.61     36.45 o 
 -11   9   7     1166.34     1275.70     46.62 o 
 -10   9   7       26.59       35.38     27.12 o 
  -9   9   7      898.72      954.84     37.08 o 
  -8   9   7     1601.81     1645.10     44.10 o 
  -7   9   7      593.27      604.33     23.99 o 
  -6   9   7      230.72      233.13     16.96 o 
  -5   9   7     4200.58     3965.50     52.79 o 
  -4   9   7     2207.40     2270.88     41.08 o 
  -3   9   7     1584.65     1548.32     28.97 o 
  -2   9   7     2894.62     2976.75     44.94 o 
  -1   9   7     3313.02     3487.91     50.10 o 
   0   9   7      583.99      638.92     18.54 o 
   1   9   7     4081.39     4067.29     63.05 o 
   2   9   7     1280.31     1348.95     31.14 o 
   3   9   7      159.30      198.18     19.05 o 
   4   9   7      879.24      830.61     31.13 o 
   5   9   7      796.29      755.46     31.31 o 
   6   9   7      608.63      577.86     30.03 o 
   7   9   7     1365.07     1442.75     45.22 o 
   8   9   7      491.67      533.80     32.59 o 
   9   9   7       19.90       35.55     22.34 o 
  10   9   7       11.32       23.14     25.25 o 
  11   9   7      902.25      962.49     48.22 o 
 -12  10   7      153.73      213.04     54.96 o 
 -11  10   7       31.36        3.58     32.75 o 
 -10  10   7     1258.32     1335.99     46.62 o 
  -9  10   7      632.13      674.77     34.55 o 
  -8  10   7       13.82        7.39     18.14 o 
  -7  10   7       44.31       65.84     18.28 o 
  -6  10   7     1304.73     1331.78     33.18 o 
  -5  10   7      594.56      569.00     22.82 o 
  -4  10   7      499.71      500.43     21.57 o 
  -3  10   7     1489.31     1638.57     34.97 o 
  -2  10   7        8.38        0.46     10.42 o 
  -1  10   7       16.39        6.00     10.24 o 
   0  10   7     1924.56     1863.21     38.66 o 
   1  10   7      176.91      237.32     17.54 o 
   2  10   7      908.19      733.25     30.05 o 
   3  10   7      259.17      208.34     21.13 o 
   4  10   7       14.36       -6.15     15.87 o 
   5  10   7      101.27      101.27     20.29 o 
   6  10   7     1545.01     1527.10     61.18 o 
   7  10   7      444.27      409.87     30.64 o 
   8  10   7      195.85      129.77     32.09 o 
   9  10   7       92.75       68.22     29.85 o 
  10  10   7       57.19       78.33     29.03 o 
 -11  11   7      564.60      649.80     58.49 o 
 -10  11   7      124.71      139.56     32.10 o 
  -9  11   7      342.54      366.65     31.22 o 
  -8  11   7     1434.68     1426.66     51.07 o 
  -7  11   7       53.46       53.35     18.94 o 
  -6  11   7      373.15      345.30     21.64 o 
  -5  11   7      514.39      539.43     25.52 o 
  -4  11   7       16.55       -0.52     14.34 o 
  -3  11   7      439.44      438.14     21.53 o 
  -2  11   7        5.01       -0.93     13.21 o 
  -1  11   7       59.52       70.08     17.28 o 
   0  11   7      617.21      529.14     29.46 o 
   1  11   7      947.33      962.24     29.54 o 
   2  11   7       88.48      112.60     21.40 o 
   3  11   7      241.88      284.79     24.33 o 
   4  11   7      306.21      338.99     26.64 o 
   5  11   7      142.71      175.44     24.86 o 
   6  11   7        3.31      -16.14     19.19 o 
   7  11   7      418.97      411.50     32.44 o 
   8  11   7      205.63      257.39     31.14 o 
   9  11   7      312.06      251.17     33.19 o 
 -10  12   7      706.78      683.30     47.95 o 
  -9  12   7       29.77       22.46     23.46 o 
  -8  12   7      655.32      694.72     35.19 o 
  -7  12   7      374.36      359.28     28.17 o 
  -6  12   7      371.21      365.31     26.33 o 
  -5  12   7       25.92        8.49     21.03 o 
  -4  12   7     1565.06     1571.02     38.97 o 
  -3  12   7      378.08      340.61     26.67 o 
  -2  12   7      255.41      259.33     24.06 o 
  -1  12   7        7.64       31.92     22.49 o 
   0  12   7      852.74      840.84     29.98 o 
   1  12   7       19.93        7.24     18.40 o 
   2  12   7      176.67      220.80     24.49 o 
   3  12   7      286.21      311.95     26.53 o 
   4  12   7       40.18       45.89     20.58 o 
   5  12   7       36.52       64.99     23.12 o 
   6  12   7      593.37      576.13     40.57 o 
   7  12   7      122.17      127.46     27.95 o 
   8  12   7      302.06      312.38     35.13 o 
  -9  13   7      340.84      376.04     40.97 o 
  -8  13   7       72.27       69.83     29.29 o 
  -7  13   7      152.29      101.32     32.33 o 
  -6  13   7        0.48       10.73     24.41 o 
  -5  13   7      980.63      938.05     39.26 o 
  -4  13   7      140.26      119.75     38.41 o 
  -3  13   7      803.17      868.46     36.84 o 
  -2  13   7      428.06      426.64     34.43 o 
  -1  13   7       90.63       99.93     29.48 o 
   0  13   7      156.81      176.38     28.55 o 
   1  13   7     1486.03     1462.85     58.39 o 
   2  13   7      339.63      316.01     29.85 o 
   3  13   7        0.09       -4.74     19.98 o 
   4  13   7       87.76       68.38     23.78 o 
   5  13   7      426.35      403.99     33.06 o 
   6  13   7       55.63       53.35     26.71 o 
   7  13   7      161.72      179.56     31.92 o 
  -8  14   7      108.14       87.89     43.96 o 
  -7  14   7       39.47       81.91     34.49 o 
  -6  14   7      155.88      158.71     34.70 o 
  -5  14   7       35.95       25.53     25.51 o 
  -4  14   7      458.70      464.21     36.91 o 
  -3  14   7        3.04      -24.82     24.82 o 
  -2  14   7       12.73       42.09     22.14 o 
  -1  14   7      152.83      111.84     24.20 o 
   0  14   7      426.36      422.75     37.55 o 
   1  14   7       13.19        6.24     24.23 o 
   2  14   7      680.34      719.45     43.92 o 
   3  14   7       24.61       18.09     22.78 o 
   4  14   7        0.34       14.63     23.45 o 
   5  14   7       74.84       46.02     26.08 o 
   6  14   7      210.08      218.54     34.04 o 
  -6  15   7      265.24      269.02     42.04 o 
  -5  15   7        7.99       50.79     56.48 o 
  -4  15   7        2.94       30.28     32.08 o 
  -3  15   7      128.43      125.35     31.41 o 
  -2  15   7      583.40      606.12     37.08 o 
  -1  15   7       14.36       59.11     30.29 o 
   0  15   7        3.16      -20.86     31.08 o 
   1  15   7      502.64      499.83     50.44 o 
   2  15   7       29.14       17.57     29.98 o 
   3  15   7      168.69      193.81     36.22 o 
   4  15   7      235.55      127.70     52.42 o 
  -3  16   7       20.19      -18.56     34.26 o 
  -2  16   7        8.13       42.31     31.88 o 
  -1  16   7      169.01      129.69     37.75 o 
   0  16   7       46.47       76.69     48.87 o 
   1  16   7       74.03       24.04     31.79 o 
 -15   0   8       10.99       45.40     37.50 o 
 -14   0   8      981.64     1074.06     69.50 o 
 -13   0   8      154.42      161.11     32.73 o 
 -12   0   8     2544.08     2666.18     82.74 o 
 -11   0   8      509.62      601.45     39.43 o 
 -10   0   8      383.28      366.37     32.09 o 
  -9   0   8      208.23      163.12     18.64 o 
  -8   0   8     5086.65     5156.94    117.03 o 
  -7   0   8     3435.72     3262.12     80.26 o 
  -6   0   8     1477.69     1889.80     96.96 o 
  -5   0   8        9.67       -4.30      7.48 o 
  -4   0   8      208.87      242.74      9.14 o 
  -3   0   8     4156.72     4298.51     71.22 o 
  -2   0   8    37375.59    35449.65    894.43 o 
  -1   0   8       69.52      134.07     12.01 o 
   0   0   8    30866.99    30835.61    569.96 o 
   1   0   8     1677.88     1868.05     39.05 o 
   2   0   8     1222.90     1135.36     36.64 o 
   3   0   8      616.05      583.27     21.80 o 
   4   0   8    11383.92    11976.10    258.44 o 
   5   0   8      139.91      117.98     15.07 o 
   6   0   8     1916.65     2104.76     48.60 o 
   7   0   8       78.19       51.08     19.51 o 
   8   0   8     1803.64     1764.03     58.90 o 
   9   0   8      306.64      371.93     75.51 o 
  10   0   8      825.64      808.61     54.69 o 
  11   0   8      686.20      598.57     51.54 o 
  12   0   8      182.73      111.38     39.41 o 
  13   0   8      121.34       45.10     44.88 o 
 -15   1   8      245.11      271.84     33.82 o 
 -14   1   8        0.42       13.55     22.17 o 
 -13   1   8     1642.76     1689.23     49.32 o 
 -12   1   8        3.44      -10.42     16.24 o 
 -11   1   8       14.25       14.97     14.87 o 
 -10   1   8     1462.68     1362.07     34.65 o 
  -9   1   8        7.12       18.96      9.46 o 
  -8   1   8      124.55       76.71     11.77 o 
  -7   1   8     5518.27     5502.28     66.93 o 
  -6   1   8     3457.70     3762.98     47.37 o 
  -5   1   8     3982.66     4169.54     57.77 o 
  -4   1   8     1202.02     1399.99     24.65 o 
  -3   1   8    16638.24    17464.21    176.73 o 
  -2   1   8     1667.48     1763.94     26.94 o 
  -1   1   8     3638.01     3724.55     45.61 o 
   0   1   8     3060.61     3120.77     41.38 o 
   1   1   8     4808.84     5297.71     80.84 o 
   2   1   8      365.29      308.24     13.73 o 
   3   1   8    11058.67    10711.72    121.31 o 
   4   1   8     1379.54     1613.09     26.01 o 
   5   1   8     6063.74     5711.98     70.51 o 
   6   1   8     1022.65     1042.13     22.70 o 
   7   1   8      206.49      187.46     14.29 o 
   8   1   8      166.61      133.51     20.71 o 
   9   1   8     2136.43     2071.39     59.95 o 
  10   1   8     1130.94     1133.97     79.99 o 
  11   1   8      524.18      589.15     49.91 o 
  12   1   8       34.08       64.18     29.18 o 
  13   1   8      351.94      395.78     72.66 o 
 -15   2   8        2.56       30.27     44.15 o 
 -14   2   8      403.72      362.09     31.84 o 
 -13   2   8        2.03       21.37     20.99 o 
 -12   2   8     1419.98     1400.07     42.42 o 
 -11   2   8      296.14      261.33     28.13 o 
 -10   2   8       78.95       33.46     12.90 o 
  -9   2   8      566.51      652.19     25.14 o 
  -8   2   8     1702.85     1644.96     27.68 o 
  -7   2   8        8.00        0.83      6.58 o 
  -6   2   8     7512.65     6826.89     72.92 o 
  -5   2   8      595.90      564.84     15.82 o 
  -4   2   8       42.08       38.69     10.82 o 
  -3   2   8        2.30        9.24      4.22 o 
  -2   2   8     5327.99     4957.63     88.77 o 
  -1   2   8     2149.01     1896.58     26.04 o 
   0   2   8     1840.28     1878.36     26.86 o 
   1   2   8     6116.68     5596.90     66.03 o 
   2   2   8     6456.24     6348.34     75.00 o 
   3   2   8        1.40        2.39      8.62 o 
   4   2   8     8185.45     7524.47     80.35 o 
   5   2   8     3001.61     2891.41     38.81 o 
   6   2   8      159.91      188.61     10.82 o 
   7   2   8      980.89     1010.84     27.42 o 
   8   2   8     3629.13     3713.42     61.41 o 
   9   2   8      212.04      272.62     20.09 o 
  10   2   8      770.09      885.12     48.55 o 
  11   2   8     1147.27     1243.42     46.71 o 
  12   2   8       54.29       -2.36     64.87 o 
  13   2   8       67.68       50.46     39.20 o 
 -15   3   8      108.14      128.20     36.32 o 
 -14   3   8        5.25       15.27     23.43 o 
 -13   3   8      611.94      646.79     35.11 o 
 -12   3   8      372.07      394.20     27.90 o 
 -11   3   8       42.59       78.21     18.96 o 
 -10   3   8      554.81      599.68     22.61 o 
  -9   3   8       17.04       20.46     11.87 o 
  -8   3   8      605.58      555.15     16.30 o 
  -7   3   8     8808.15     7974.97     94.14 o 
  -6   3   8     4049.49     3504.06     41.63 o 
  -5   3   8     1621.53     1885.03     25.28 o 
  -4   3   8       84.17      110.64      6.43 o 
  -3   3   8     7113.31     6813.71     85.19 o 
  -2   3   8      940.40      914.10     17.17 o 
  -1   3   8     1904.24     1725.59     24.65 o 
   0   3   8     1009.67     1194.58     19.54 o 
   1   3   8        1.33        3.71      7.87 o 
   2   3   8     1156.52     1244.06     20.64 o 
   3   3   8     9943.82     9887.52    126.29 o 
   4   3   8     7747.39     7537.81    100.29 o 
   5   3   8      758.75      838.93     22.99 o 
   6   3   8      208.90      215.92     15.33 o 
   7   3   8     2539.26     2450.24     45.56 o 
   8   3   8       70.09       86.25     15.92 o 
   9   3   8      802.73      797.04     28.46 o 
  10   3   8      319.06      303.91     26.64 o 
  11   3   8      200.13      137.27     37.62 o 
  12   3   8       21.60      -15.77     38.55 o 
  13   3   8       37.19       55.52     39.53 o 
 -15   4   8       34.17       54.29     70.79 o 
 -14   4   8      626.97      654.88     60.64 o 
 -13   4   8      101.76      108.23     25.36 o 
 -12   4   8     1126.26     1206.46     40.68 o 
 -11   4   8      575.42      601.31     29.57 o 
 -10   4   8      142.36      156.28     22.24 o 
  -9   4   8      118.60      155.55     15.61 o 
  -8   4   8      574.85      582.83     17.51 o 
  -7   4   8     4040.41     4266.26     55.98 o 
  -6   4   8      672.81      614.48     15.59 o 
  -5   4   8       57.76       32.34      7.00 o 
  -4   4   8     1823.86     1761.03     26.23 o 
  -3   4   8      163.68      137.67      9.06 o 
  -2   4   8     2168.05     2340.70     32.94 o 
  -1   4   8     1251.45     1246.88     21.77 o 
   0   4   8      387.70      572.05     13.35 o 
   1   4   8      100.84       46.04      7.59 o 
   2   4   8      394.05      480.45     16.56 o 
   3   4   8     5181.21     4952.94     70.04 o 
   4   4   8     1899.92     1834.68     34.40 o 
   5   4   8      770.38      880.10     27.66 o 
   6   4   8       70.96       73.97     13.49 o 
   7   4   8        7.51        6.36     12.41 o 
   8   4   8        2.13      -12.51     12.51 o 
   9   4   8      133.89      121.96     22.02 o 
  10   4   8      182.62      125.91     23.79 o 
  11   4   8       10.52       10.27     26.61 o 
  12   4   8       61.32       40.00     52.51 o 
 -14   5   8        8.35       41.16     41.06 o 
 -13   5   8      190.76      165.59     32.32 o 
 -12   5   8       33.44       18.97     22.95 o 
 -11   5   8      426.96      406.39     23.44 o 
 -10   5   8      380.01      333.70     20.73 o 
  -9   5   8      140.90      138.90     16.19 o 
  -8   5   8      304.16      321.16     15.13 o 
  -7   5   8     2413.48     2451.80     37.64 o 
  -6   5   8      199.01      229.65     12.49 o 
  -5   5   8       16.51       12.74      7.29 o 
  -4   5   8      146.82      158.84      9.92 o 
  -3   5   8     4249.29     4259.01     54.04 o 
  -2   5   8     1163.37     1073.72     20.44 o 
  -1   5   8     2233.15     2353.24     33.92 o 
   0   5   8     1810.43     1979.23     29.94 o 
   1   5   8      183.86      143.83      9.06 o 
   2   5   8      792.99      805.02     17.12 o 
   3   5   8        3.14        8.03      8.80 o 
   4   5   8       43.57       63.51     15.28 o 
   5   5   8     2462.11     2367.37     46.68 o 
   6   5   8      233.01      293.65     17.44 o 
   7   5   8      335.11      385.23     23.83 o 
   8   5   8       18.61        4.31     17.01 o 
   9   5   8       11.25        2.78     19.57 o 
  10   5   8        2.33       24.27     20.98 o 
  11   5   8      227.97      265.17     34.93 o 
  12   5   8        9.06       -4.42     32.59 o 
 -14   6   8       54.46       29.59     40.95 o 
 -13   6   8      292.16      258.68     34.42 o 
 -12   6   8      281.59      260.72     32.60 o 
 -11   6   8       12.15        5.84     25.76 o 
 -10   6   8      257.36      244.64     22.61 o 
  -9   6   8      248.25      301.08     19.68 o 
  -8   6   8      898.39      886.76     26.41 o 
  -7   6   8        1.45        9.96      9.62 o 
  -6   6   8     5111.46     4903.72     65.40 o 
  -5   6   8        5.86       17.99      8.19 o 
  -4   6   8       19.01       12.39      7.65 o 
  -3   6   8      856.25      848.88     18.62 o 
  -2   6   8     7579.48     7143.45     85.08 o 
  -1   6   8     1806.42     2010.37     30.85 o 
   0   6   8     2909.80     2718.09     42.02 o 
   1   6   8      352.87      309.63     17.01 o 
   2   6   8      240.19      217.66     10.10 o 
   3   6   8      311.80      301.02     14.60 o 
   4   6   8     7453.56     7228.68    124.84 o 
   5   6   8     1445.20     1406.73     38.33 o 
   6   6   8      128.71       98.05     17.83 o 
   7   6   8      281.57      297.36     24.20 o 
   8   6   8      331.48      381.50     27.33 o 
   9   6   8       22.40        4.49     18.94 o 
  10   6   8      429.34      555.44     34.24 o 
  11   6   8      182.02      195.41     34.56 o 
  12   6   8       32.18       44.17     36.08 o 
 -14   7   8       15.45        7.35     38.53 o 
 -13   7   8       29.15       85.24     38.21 o 
 -12   7   8        3.89       -1.76     24.93 o 
 -11   7   8      358.03      372.55     30.17 o 
 -10   7   8       38.94       25.83     18.55 o 
  -9   7   8       30.01       31.66     14.75 o 
  -8   7   8      157.22      147.71     17.18 o 
  -7   7   8     1102.76     1028.92     24.40 o 
  -6   7   8      345.53      367.47     16.16 o 
  -5   7   8      802.66      809.72     19.87 o 
  -4   7   8      427.11      401.66     16.29 o 
  -3   7   8       37.69       34.60     10.26 o 
  -2   7   8      190.23      175.39     11.08 o 
  -1   7   8     1432.12     1499.24     29.59 o 
   0   7   8     1901.35     1866.20     31.04 o 
   1   7   8      297.33      232.71     12.44 o 
   2   7   8       48.20       52.73      8.68 o 
   3   7   8      328.54      295.90     16.11 o 
   4   7   8      207.83      157.26     17.75 o 
   5   7   8     1382.50     1464.59     39.83 o 
   6   7   8      103.64      100.86     18.64 o 
   7   7   8        8.48       -8.23     15.62 o 
   8   7   8       59.94       55.90     23.55 o 
   9   7   8      224.15      195.18     26.52 o 
  10   7   8        2.01        7.47     30.47 o 
  11   7   8      289.50      325.79     37.69 o 
 -13   8   8       42.01       64.27     74.22 o 
 -12   8   8        0.07        2.91     27.73 o 
 -11   8   8       18.05        6.04     20.54 o 
 -10   8   8       25.61        6.93     19.75 o 
  -9   8   8      201.52      214.76     23.55 o 
  -8   8   8       23.21       34.59     16.62 o 
  -7   8   8      256.61      249.79     15.83 o 
  -6   8   8      174.10      147.81     14.85 o 
  -5   8   8     1436.52     1354.93     26.42 o 
  -4   8   8      221.65      227.96     13.27 o 
  -3   8   8      255.37      273.17     13.96 o 
  -2   8   8      333.94      451.35     15.65 o 
  -1   8   8       30.07       36.73      9.81 o 
   0   8   8       37.29       42.88      9.35 o 
   1   8   8     2426.37     2567.78     38.98 o 
   2   8   8     1154.73     1302.82     29.10 o 
   3   8   8     1024.04      990.63     37.51 o 
   4   8   8      676.44      796.04     30.15 o 
   5   8   8      396.49      305.23     35.05 o 
   6   8   8       12.96       -1.28     15.66 o 
   7   8   8        6.84      -12.68     17.38 o 
   8   8   8        1.66       10.03     19.01 o 
   9   8   8      206.35      202.07     27.86 o 
  10   8   8        7.74       40.78     25.03 o 
  11   8   8       22.11       -8.80     39.88 o 
 -12   9   8        1.32       -0.74     36.04 o 
 -11   9   8       67.24       72.74     25.24 o 
 -10   9   8      194.94      219.61     26.68 o 
  -9   9   8      214.53      238.08     25.24 o 
  -8   9   8      110.61       93.84     20.24 o 
  -7   9   8       38.36       38.60     13.96 o 
  -6   9   8      355.25      385.50     26.37 o 
  -5   9   8      269.83      286.48     26.08 o 
  -4   9   8      284.05      277.07     14.96 o 
  -3   9   8      135.35      102.12     12.14 o 
  -2   9   8      176.27      169.88     13.92 o 
  -1   9   8       10.02        0.95      9.37 o 
   0   9   8       52.93       56.62     11.42 o 
   1   9   8      222.00      305.61     17.67 o 
   2   9   8       56.26       22.77     15.34 o 
   3   9   8        8.55        3.81     17.60 o 
   4   9   8       60.34       42.63     16.71 o 
   5   9   8       66.65       69.68     18.92 o 
   6   9   8       11.48       -7.24     17.26 o 
   7   9   8        8.53       19.85     19.85 o 
   8   9   8      223.39      169.81     26.03 o 
   9   9   8       22.42      -23.53     23.53 o 
  10   9   8        1.22      -22.84     22.84 o 
 -12  10   8        2.55      -10.57     36.52 o 
 -11  10   8      242.88      246.55     35.24 o 
 -10  10   8      389.90      385.80     31.81 o 
  -9  10   8        3.32       -2.13     25.51 o 
  -8  10   8      275.33      269.15     25.67 o 
  -7  10   8       57.11       71.58     18.96 o 
  -6  10   8      368.92      382.57     21.21 o 
  -5  10   8      181.21      177.49     17.25 o 
  -4  10   8     1690.54     1734.02     35.79 o 
  -3  10   8       17.54       29.22     19.05 o 
  -2  10   8      300.03      358.20     20.78 o 
  -1  10   8       47.32       42.80     11.42 o 
   0  10   8     1397.61     1583.48     35.93 o 
   1  10   8       31.30       29.26     14.04 o 
   2  10   8       17.49       38.49     17.04 o 
   3  10   8      100.08       98.03     19.84 o 
   4  10   8       22.48        5.67     16.36 o 
   5  10   8      271.04      368.88     30.22 o 
   6  10   8       21.60       33.12     20.69 o 
   7  10   8      472.73      501.07     33.81 o 
   8  10   8        6.35      -21.47     21.47 o 
   9  10   8       20.61        1.23     23.95 o 
  10  10   8       59.75       19.68     27.73 o 
 -11  11   8       46.89       42.85     33.26 o 
 -10  11   8      323.60      287.02     32.49 o 
  -9  11   8      606.93      543.13     39.78 o 
  -8  11   8       50.01       15.78     20.06 o 
  -7  11   8       13.37       18.52     18.83 o 
  -6  11   8      101.43       78.55     22.61 o 
  -5  11   8       74.61       78.51     16.52 o 
  -4  11   8      236.27      239.39     26.88 o 
  -3  11   8        8.05      -12.85     12.85 o 
  -2  11   8       20.93       24.76     14.24 o 
  -1  11   8       93.00       59.62     17.03 o 
   0  11   8      234.90      227.04     19.94 o 
   1  11   8      267.83      217.46     22.94 o 
   2  11   8      661.35      748.06     36.79 o 
   3  11   8      382.96      395.53     27.51 o 
   4  11   8      139.19      122.58     22.13 o 
   5  11   8       92.43      100.04     23.97 o 
   6  11   8      623.78      696.70     56.11 o 
   7  11   8      416.76      463.17     34.27 o 
   8  11   8       13.96      -10.68     24.05 o 
   9  11   8       58.51      101.12     36.62 o 
 -10  12   8        0.36      -33.80     33.80 o 
  -9  12   8      147.43      201.82     28.92 o 
  -8  12   8      741.50      743.88     36.90 o 
  -7  12   8       69.13       66.84     29.87 o 
  -6  12   8       28.20       22.09     17.07 o 
  -5  12   8      490.00      549.18     28.40 o 
  -4  12   8       48.71       62.82     17.78 o 
  -3  12   8      727.20      685.29     39.76 o 
  -2  12   8      986.57      945.88     35.21 o 
  -1  12   8      700.65      657.63     27.99 o 
   0  12   8        0.16      -16.27     16.27 o 
   1  12   8     2407.89     2511.39     58.91 o 
   2  12   8       32.44       61.45     20.80 o 
   3  12   8      157.54      175.34     25.39 o 
   4  12   8     1024.59      949.99     39.38 o 
   5  12   8      816.08      838.70     39.19 o 
   6  12   8      156.20      180.54     28.38 o 
   7  12   8      481.52      559.17     39.75 o 
   8  12   8      374.88      401.52     37.45 o 
  -9  13   8      200.87      202.00     36.18 o 
  -8  13   8        0.56      -13.60     22.33 o 
  -7  13   8      241.89      258.41     36.84 o 
  -6  13   8      394.09      370.69     38.63 o 
  -5  13   8      111.08      133.55     30.22 o 
  -4  13   8     1415.19     1430.02     46.23 o 
  -3  13   8      800.57      742.89     35.17 o 
  -2  13   8        4.40       -7.67     26.31 o 
  -1  13   8      299.01      379.04     29.17 o 
   0  13   8     2227.37     2276.66     82.88 o 
   1  13   8       27.90       47.47     22.23 o 
   2  13   8      429.17      442.67     43.10 o 
   3  13   8      369.08      368.60     31.44 o 
   4  13   8      128.48       75.08     26.88 o 
   5  13   8      122.96      174.35     29.38 o 
   6  13   8      501.27      521.50     38.41 o 
   7  13   8      176.96      197.64     33.42 o 
  -8  14   8      630.23      726.49     60.96 o 
  -7  14   8      126.72       80.29     35.33 o 
  -6  14   8        6.81       10.35     29.71 o 
  -5  14   8      632.03      592.83     37.82 o 
  -4  14   8      512.82      458.79     33.82 o 
  -3  14   8       87.06       44.52     23.14 o 
  -2  14   8      577.61      549.34     33.42 o 
  -1  14   8      581.20      536.79     42.34 o 
   0  14   8      194.31      234.28     34.19 o 
   1  14   8      300.50      318.68     36.32 o 
   2  14   8       21.17       17.21     26.69 o 
   3  14   8        7.71       34.51     32.95 o 
   4  14   8      224.82      189.39     39.14 o 
   5  14   8      274.55      228.25     33.01 o 
   6  14   8        0.59        0.88     27.21 o 
  -6  15   8      108.85      120.26     37.52 o 
  -5  15   8       55.97       40.78     32.43 o 
  -4  15   8      287.19      272.94     33.47 o 
  -3  15   8      547.76      616.92     39.27 o 
  -2  15   8       24.48       24.53     29.35 o 
  -1  15   8       12.20       29.62     34.28 o 
   0  15   8      903.15      880.05     49.97 o 
   1  15   8      127.06      111.09     33.64 o 
   2  15   8        4.79       -5.38     41.11 o 
   3  15   8      514.67      473.01     44.00 o 
   4  15   8      401.68      411.27     45.47 o 
  -2  16   8      278.84      312.65     59.74 o 
  -1  16   8      253.76      268.08     42.09 o 
   0  16   8       44.47       78.89     37.23 o 
 -15   1   9        4.86       47.02     27.38 o 
 -14   1   9       11.52       -1.96     22.36 o 
 -13   1   9        1.25        6.43     20.60 o 
 -12   1   9       43.82       18.16     34.93 o 
 -11   1   9      228.27      216.62     21.93 o 
 -10   1   9       27.25       37.34     14.69 o 
  -9   1   9      380.96      333.23     16.69 o 
  -8   1   9      263.52      243.30     11.28 o 
  -7   1   9      852.30      754.95     19.77 o 
  -6   1   9       12.56       19.64      8.47 o 
  -5   1   9      138.91      209.43     10.54 o 
  -4   1   9      893.37     1034.23     20.02 o 
  -3   1   9      839.48      875.80     13.65 o 
  -2   1   9       43.34       47.88      7.04 o 
  -1   1   9        1.55        3.85      6.57 o 
   0   1   9      110.78      189.78     10.43 o 
   1   1   9      587.91      900.44     17.60 o 
   2   1   9        0.16       19.37      9.09 o 
   3   1   9     1952.56     2018.41     30.90 o 
   4   1   9      335.65      299.06     11.94 o 
   5   1   9        3.55       16.36      7.82 o 
   6   1   9      524.80      401.38     15.74 o 
   7   1   9     1434.05     1587.98     38.48 o 
   8   1   9        0.70       -3.78     16.51 o 
   9   1   9      541.75      569.64     35.95 o 
  10   1   9       37.92       43.81     23.24 o 
  11   1   9      154.99      162.71     29.74 o 
  12   1   9        5.48      -23.40     46.32 o 
  13   1   9      152.37      163.08     44.50 o 
 -15   2   9        0.53       29.31     26.74 o 
 -14   2   9       27.50       11.97     23.64 o 
 -13   2   9      152.20      141.41     32.08 o 
 -12   2   9      317.15      287.72     26.30 o 
 -11   2   9      155.68      160.02     19.80 o 
 -10   2   9      341.39      328.92     32.82 o 
  -9   2   9      716.79      751.06     25.63 o 
  -8   2   9      781.28      746.93     21.17 o 
  -7   2   9      667.05      577.87     18.46 o 
  -6   2   9     4637.18     4502.81     81.99 o 
  -5   2   9     1311.92     1200.94     24.25 o 
  -4   2   9     2042.52     1924.28     30.91 o 
  -3   2   9     2324.73     2326.76     32.72 o 
  -2   2   9     1908.00     2082.96     31.06 o 
  -1   2   9      362.50      543.69     17.33 o 
   0   2   9     3236.54     2964.04     39.05 o 
   1   2   9      925.47      938.75     18.93 o 
   2   2   9       74.83       43.06      8.06 o 
   3   2   9      330.19      301.95      8.43 o 
   4   2   9       12.38       18.10      6.41 o 
   5   2   9       50.76       39.69      7.75 o 
   6   2   9      578.23      626.00     21.42 o 
   7   2   9      193.68      223.29     16.90 o 
   8   2   9      640.78      590.21     26.96 o 
   9   2   9      330.61      277.94     40.84 o 
  10   2   9       53.11       68.62     24.72 o 
  11   2   9      184.22      163.00     36.65 o 
  12   2   9      177.16       86.79     37.40 o 
 -15   3   9      323.13      351.87     40.80 o 
 -14   3   9      190.02      252.88     30.73 o 
 -13   3   9       24.32       -7.66     19.53 o 
 -12   3   9       87.17       61.85     21.30 o 
 -11   3   9     1429.71     1433.81     40.84 o 
 -10   3   9      419.70      374.34     20.07 o 
  -9   3   9      572.28      696.23     23.09 o 
  -8   3   9     2046.40     2260.20     40.25 o 
  -7   3   9     6300.92     6283.81     76.22 o 
  -6   3   9      118.02      149.51     10.80 o 
  -5   3   9     2773.04     2611.82     35.65 o 
  -4   3   9     2693.62     2860.22     33.53 o 
  -3   3   9      419.97      505.28     13.29 o 
  -2   3   9      167.86      285.87     10.64 o 
  -1   3   9     4894.45     4628.77     54.06 o 
   0   3   9      249.54      187.07     10.75 o 
   1   3   9       12.55        9.81      7.87 o 
   2   3   9     3195.58     3177.92     37.79 o 
   3   3   9      173.57       95.12     11.35 o 
   4   3   9       83.56      121.04     12.55 o 
   5   3   9      681.41      637.22     30.56 o 
   6   3   9      460.49      502.80     20.71 o 
   7   3   9       25.29        7.77     12.69 o 
   8   3   9        4.70       16.04     13.79 o 
   9   3   9       56.96       64.26     20.41 o 
  10   3   9       22.88      -12.38     26.99 o 
  11   3   9      171.96       86.71     36.48 o 
  12   3   9       16.47      -41.93     47.30 o 
 -14   4   9       39.07      -13.24     30.63 o 
 -13   4   9       39.60        8.71     21.71 o 
 -12   4   9      267.80      276.31     26.68 o 
 -11   4   9       49.22       68.04     19.03 o 
 -10   4   9       29.80       67.68     17.36 o 
  -9   4   9     1196.83     1197.85     30.08 o 
  -8   4   9       46.69       37.26     12.32 o 
  -7   4   9        7.34        1.26      7.67 o 
  -6   4   9     1627.98     1706.23     27.69 o 
  -5   4   9     4312.76     4055.66     49.61 o 
  -4   4   9      128.18      121.42      8.79 o 
  -3   4   9     4012.65     3869.23     49.52 o 
  -2   4   9      109.02      130.71      9.30 o 
  -1   4   9      601.57      793.56     17.39 o 
   0   4   9     3451.26     3573.26     44.10 o 
   1   4   9      761.74      634.14     17.82 o 
   2   4   9      234.63      253.75      8.31 o 
   3   4   9      232.04      258.31     14.21 o 
   4   4   9        9.54       61.71     11.93 o 
   5   4   9      166.52      271.01     17.06 o 
   6   4   9      963.65     1056.58     28.43 o 
   7   4   9      162.47      190.05     17.40 o 
   8   4   9       76.72      101.62     16.82 o 
   9   4   9      604.89      604.59     32.16 o 
  10   4   9      404.79      416.71     30.34 o 
  11   4   9       51.88       19.07     28.63 o 
  12   4   9      239.37      243.92     50.94 o 
 -14   5   9      126.89       41.47     30.04 o 
 -13   5   9       19.67        6.12     24.21 o 
 -12   5   9       41.61       26.40     20.53 o 
 -11   5   9      222.00      261.20     24.91 o 
 -10   5   9      904.12      918.20     29.46 o 
  -9   5   9      118.64      138.17     19.65 o 
  -8   5   9      599.05      687.09     23.61 o 
  -7   5   9        3.10       16.51     12.46 o 
  -6   5   9       15.11        7.61      9.93 o 
  -5   5   9      161.18      166.42     10.72 o 
  -4   5   9       70.99       59.20      8.45 o 
  -3   5   9     1834.40     1913.01     29.91 o 
  -2   5   9      813.90      826.73     18.27 o 
  -1   5   9      104.93      170.81     10.50 o 
   0   5   9     7709.64     7742.75     91.19 o 
   1   5   9     2025.69     2052.09     37.56 o 
   2   5   9     3372.20     3733.84     59.76 o 
   3   5   9      960.86      867.86     23.25 o 
   4   5   9     2622.16     2616.36     45.28 o 
   5   5   9      668.18      685.60     23.34 o 
   6   5   9      778.04      745.19     24.66 o 
   7   5   9     4301.27     4545.35     82.70 o 
   8   5   9      808.95      844.74     33.95 o 
   9   5   9      311.45      242.49     24.67 o 
  10   5   9       84.69      143.76     26.00 o 
  11   5   9      646.09      590.32     44.30 o 
  12   5   9       73.15       -8.28     33.67 o 
 -14   6   9        4.93      -34.75     34.75 o 
 -13   6   9       29.31       21.90     27.20 o 
 -12   6   9      682.84      748.67     42.32 o 
 -11   6   9      105.12       98.82     25.78 o 
 -10   6   9      441.85      477.75     24.95 o 
  -9   6   9      234.68      265.04     19.37 o 
  -8   6   9        1.86      -10.14     11.78 o 
  -7   6   9      747.09      697.65     19.68 o 
  -6   6   9      448.28      443.34     15.95 o 
  -5   6   9      246.87      218.88     11.98 o 
  -4   6   9     2585.11     2641.06     42.18 o 
  -3   6   9       43.86       70.21      9.61 o 
  -2   6   9       64.98       46.64     10.06 o 
  -1   6   9       24.42       23.05      8.02 o 
   0   6   9     2759.34     2854.31     40.45 o 
   1   6   9      130.59      132.60     10.91 o 
   2   6   9     1305.04     1328.79     22.50 o 
   3   6   9     2564.15     2406.63     44.28 o 
   4   6   9     2170.48     1905.73     36.92 o 
   5   6   9      318.68      342.11     22.18 o 
   6   6   9     2283.71     2093.16     49.62 o 
   7   6   9      343.24      377.38     42.61 o 
   8   6   9        9.18       -6.71     30.96 o 
   9   6   9      385.35      342.65     29.80 o 
  10   6   9      231.71      267.25     29.56 o 
  11   6   9       65.45       93.31     28.17 o 
 -13   7   9        8.97       -3.28     33.54 o 
 -12   7   9       59.11       50.74     28.23 o 
 -11   7   9     1921.24     2003.16     62.73 o 
 -10   7   9      717.64      762.48     33.95 o 
  -9   7   9     1020.93      924.76     34.93 o 
  -8   7   9     1444.67     1461.72     35.00 o 
  -7   7   9     1372.39     1510.56     32.75 o 
  -6   7   9      399.80      388.50     16.46 o 
  -5   7   9     5058.61     5005.10     62.25 o 
  -4   7   9     3434.64     3435.52     47.98 o 
  -3   7   9      382.70      365.85     14.45 o 
  -2   7   9      672.30      711.15     18.65 o 
  -1   7   9     6972.87     7148.33     94.60 o 
   0   7   9     3040.61     2917.37     42.85 o 
   1   7   9     4173.51     3900.33     83.86 o 
   2   7   9     2686.42     2656.53     39.50 o 
   3   7   9      456.54      342.47     18.36 o 
   4   7   9        4.65       20.19     14.37 o 
   5   7   9      184.79      219.33     21.31 o 
   6   7   9     1488.42     1530.72     43.65 o 
   7   7   9     1965.56     2100.87     53.32 o 
   8   7   9      217.63      231.68     45.51 o 
   9   7   9      193.92      276.35     29.32 o 
  10   7   9        2.12      -17.96     21.43 o 
  11   7   9      420.48      438.97     54.52 o 
 -13   8   9       39.14       20.94     48.91 o 
 -12   8   9      279.57      278.50     36.59 o 
 -11   8   9        1.08        3.03     29.03 o 
 -10   8   9     1788.01     1790.60     63.35 o 
  -9   8   9      255.81      272.56     34.79 o 
  -8   8   9        0.31       -6.34     15.58 o 
  -7   8   9      997.12      975.09     29.07 o 
  -6   8   9     1271.18     1221.81     27.28 o 
  -5   8   9     2140.62     1944.61     36.58 o 
  -4   8   9     4527.29     4479.61     60.70 o 
  -3   8   9     1001.55     1102.14     32.75 o 
  -2   8   9      219.51      242.37     13.63 o 
  -1   8   9      195.81      182.91     13.45 o 
   0   8   9     4456.59     4466.06     60.23 o 
   1   8   9      596.27      584.26     17.56 o 
   2   8   9     1757.85     1731.15     42.99 o 
   3   8   9      405.35      386.77     23.95 o 
   4   8   9      253.53      285.63     22.93 o 
   5   8   9        0.72       -1.81     15.84 o 
   6   8   9     2752.47     2808.30     65.71 o 
   7   8   9     1133.85     1027.60     38.89 o 
   8   8   9      134.99      174.18     33.81 o 
   9   8   9       35.44       39.86     28.37 o 
  10   8   9      231.35      275.86     38.02 o 
  11   8   9       20.01       78.69     30.17 o 
 -12   9   9       68.88      100.00     51.87 o 
 -11   9   9      612.54      730.23     37.99 o 
 -10   9   9        1.71       13.86     21.57 o 
  -9   9   9      134.97      187.31     25.10 o 
  -8   9   9       33.37       37.50     18.11 o 
  -7   9   9      191.41      148.41     19.53 o 
  -6   9   9      267.37      241.18     16.69 o 
  -5   9   9     1058.99     1161.14     25.82 o 
  -4   9   9       96.95      131.00     13.26 o 
  -3   9   9     1692.63     1696.37     31.54 o 
  -2   9   9      614.11      609.79     19.17 o 
  -1   9   9      847.16      764.12     33.32 o 
   0   9   9       15.60       41.95     10.58 o 
   1   9   9     2524.42     2555.06     46.36 o 
   2   9   9       32.77       30.72     15.76 o 
   3   9   9       21.09        9.35     18.58 o 
   4   9   9     1297.78     1328.87     40.82 o 
   5   9   9      869.38      831.20     34.11 o 
   6   9   9       81.71       78.98     21.87 o 
   7   9   9     1604.64     1536.47     48.50 o 
   8   9   9      256.61      261.51     29.01 o 
   9   9   9       26.44       54.59     25.36 o 
  10   9   9       13.85       37.51     26.88 o 
 -12  10   9      101.65      182.79     45.46 o 
 -11  10   9       96.83      106.34     28.72 o 
 -10  10   9      940.72      992.90     42.13 o 
  -9  10   9      255.40      248.27     26.59 o 
  -8  10   9      174.30      179.05     23.60 o 
  -7  10   9      137.39      155.28     22.12 o 
  -6  10   9      419.52      508.01     23.34 o 
  -5  10   9      704.95      692.98     24.82 o 
  -4  10   9     1707.77     1655.39     32.83 o 
  -3  10   9      529.94      515.77     19.37 o 
  -2  10   9        1.34        2.66     11.03 o 
  -1  10   9       30.78       20.82     13.20 o 
   0  10   9     2930.94     2952.33     52.89 o 
   1  10   9       37.57        3.39     17.59 o 
   2  10   9     1004.53     1041.02     45.70 o 
   3  10   9      819.34      870.04     35.18 o 
   4  10   9      210.99      227.83     28.73 o 
   5  10   9        1.64      -15.01     23.04 o 
   6  10   9      825.52      801.72     37.06 o 
   7  10   9      721.88      826.38     40.04 o 
   8  10   9      194.18      183.23     29.85 o 
   9  10   9        3.68       18.24     25.63 o 
 -11  11   9      861.93      901.78     54.14 o 
 -10  11   9      121.71      100.64     27.96 o 
  -9  11   9      361.69      390.93     31.07 o 
  -8  11   9     1597.62     1627.97     47.59 o 
  -7  11   9       84.56       72.19     20.56 o 
  -6  11   9      314.34      281.15     21.25 o 
  -5  11   9     1140.46     1129.33     32.01 o 
  -4  11   9      716.72      702.24     38.64 o 
  -3  11   9      490.93      487.82     21.48 o 
  -2  11   9      290.88      288.50     20.96 o 
  -1  11   9     1544.99     1671.84     43.19 o 
   0  11   9     1330.43     1438.21     36.64 o 
   1  11   9      581.67      615.98     30.79 o 
   2  11   9      510.26      521.87     30.21 o 
   3  11   9       28.11       34.42     19.82 o 
   4  11   9       21.04       13.59     20.68 o 
   5  11   9      515.16      593.64     37.65 o 
   6  11   9      209.35      190.14     27.47 o 
   7  11   9       76.23      148.84     28.54 o 
   8  11   9       69.25       69.14     28.52 o 
   9  11   9       45.80       23.44     27.84 o 
 -10  12   9      871.52      950.40     53.17 o 
  -9  12   9       39.59       99.82     28.86 o 
  -8  12   9       71.15       53.27     22.69 o 
  -7  12   9      269.22      236.91     32.57 o 
  -6  12   9      267.01      324.46     30.80 o 
  -5  12   9      177.62      220.48     23.89 o 
  -4  12   9      376.89      377.81     27.45 o 
  -3  12   9      458.27      485.60     46.20 o 
  -2  12   9       45.73        7.66     23.55 o 
  -1  12   9      695.20      701.01     28.77 o 
   0  12   9      830.56      851.47     36.85 o 
   1  12   9        8.81      -17.98     17.98 o 
   2  12   9       30.35        5.61     22.78 o 
   3  12   9       54.86        5.64     23.04 o 
   4  12   9       53.38       58.50     23.52 o 
   5  12   9        0.06        2.71     22.74 o 
   6  12   9      192.97      214.07     30.78 o 
   7  12   9      233.99      236.73     33.71 o 
   8  12   9      277.06      252.03     35.50 o 
  -9  13   9       78.78       74.93     35.06 o 
  -8  13   9        0.78      -13.73     35.30 o 
  -7  13   9       96.70       82.91     34.26 o 
  -6  13   9      172.79      110.18     34.30 o 
  -5  13   9      539.98      544.59     33.53 o 
  -4  13   9        6.27      -19.68     19.68 o 
  -3  13   9      606.70      587.82     33.29 o 
  -2  13   9       49.85        7.24     19.53 o 
  -1  13   9       37.25       76.04     28.15 o 
   0  13   9       46.55       57.15     27.13 o 
   1  13   9      458.88      472.36     32.77 o 
   2  13   9       43.34       22.59     23.20 o 
   3  13   9      249.42      255.11     29.95 o 
   4  13   9        7.41      -10.92     22.82 o 
   5  13   9      317.81      307.06     32.66 o 
   6  13   9        0.52       25.42     26.29 o 
   7  13   9      386.33      450.06     54.24 o 
  -7  14   9      115.54       71.44     36.83 o 
  -6  14   9       79.83       23.05     30.44 o 
  -5  14   9       60.68       47.39     34.02 o 
  -4  14   9      238.38      257.27     30.45 o 
  -3  14   9        0.35      -21.69     22.25 o 
  -2  14   9      111.50      153.90     41.80 o 
  -1  14   9      153.85      120.72     31.51 o 
   0  14   9      536.69      500.99     40.47 o 
   1  14   9        6.89       13.00     27.85 o 
   2  14   9      431.09      390.12     38.90 o 
   3  14   9       12.55       -7.52     24.67 o 
   4  14   9       23.47       37.50     28.16 o 
   5  14   9      133.70      152.33     52.64 o 
  -5  15   9      179.35      185.57     40.37 o 
  -4  15   9       63.60       85.94     28.47 o 
  -3  15   9       17.55       57.00     31.03 o 
  -2  15   9      159.43      143.84     35.79 o 
  -1  15   9      164.41      186.32     46.14 o 
   0  15   9       76.25       68.03     34.12 o 
   1  15   9      717.39      737.54     78.18 o 
   2  15   9      185.29      227.16     38.44 o 
   3  15   9       30.85        3.50     30.77 o 
 -15   0  10        0.69      -30.33     37.00 o 
 -14   0  10      946.71      914.12     84.52 o 
 -13   0  10        1.29      -26.26     26.26 o 
 -12   0  10     1265.48     1214.40    124.42 o 
 -11   0  10      874.20      799.50     44.29 o 
 -10   0  10        7.76       35.28     23.03 o 
  -9   0  10      274.26      294.74     28.44 o 
  -8   0  10     6128.97     5956.03    195.64 o 
  -7   0  10     1537.17     1476.73     69.50 o 
  -6   0  10     4843.95     4229.82    125.71 o 
  -5   0  10     4772.39     4291.92    100.28 o 
  -4   0  10     2651.09     2954.53     44.64 o 
  -3   0  10      405.80      366.30     14.79 o 
  -2   0  10     5690.48     5633.03    139.08 o 
  -1   0  10     4731.72     4292.95     76.20 o 
   0   0  10      342.21      385.43     18.80 o 
   1   0  10     1701.09     1514.94     36.32 o 
   2   0  10     7174.20     6563.59    112.07 o 
   3   0  10       36.12      100.65     32.62 o 
   4   0  10     4125.33     3950.83    120.29 o 
   5   0  10     4097.19     3971.64    131.16 o 
   6   0  10       16.52        6.99     17.83 o 
   7   0  10        7.99       24.44     24.48 o 
   8   0  10     1333.82     1341.69     72.51 o 
   9   0  10      964.42     1039.20     89.24 o 
  10   0  10     1076.01     1080.26     63.47 o 
  11   0  10      209.59      182.67     59.21 o 
  12   0  10      142.20      109.97     47.36 o 
 -15   1  10      295.46      297.81     34.31 o 
 -14   1  10       53.16       24.64     29.11 o 
 -13   1  10      534.84      594.02     33.97 o 
 -12   1  10      876.39      951.96     36.94 o 
 -11   1  10      376.19      350.55     25.40 o 
 -10   1  10        4.62        5.46     14.09 o 
  -9   1  10     1849.40     1947.29     44.13 o 
  -8   1  10      350.79      352.72     17.84 o 
  -7   1  10     7042.91     6688.13    108.66 o 
  -6   1  10     3105.35     2936.63     45.15 o 
  -5   1  10      231.53      195.72     14.49 o 
  -4   1  10        5.71       15.79      6.92 o 
  -3   1  10    20397.65    20045.84    194.75 o 
  -2   1  10     2180.83     2300.86     31.60 o 
  -1   1  10     1331.15     1199.37     21.71 o 
   0   1  10     1070.19     1011.66     21.28 o 
   1   1  10      532.82      441.09     13.31 o 
   2   1  10     2681.85     2823.60     43.54 o 
   3   1  10    10648.72    10813.19    124.45 o 
   4   1  10     1012.75     1000.21     24.88 o 
   5   1  10      247.46      216.62     15.57 o 
   6   1  10      121.70      134.78     15.14 o 
   7   1  10      438.42      518.54     23.07 o 
   8   1  10       28.11       24.83     40.13 o 
   9   1  10     1536.42     1486.26     47.67 o 
  10   1  10      490.34      468.77     33.95 o 
  11   1  10      178.89      138.76     29.62 o 
  12   1  10        9.60       21.81     36.33 o 
 -15   2  10       41.80       42.05     27.90 o 
 -14   2  10      855.28      886.24     41.82 o 
 -13   2  10      485.46      545.33     32.63 o 
 -12   2  10      610.10      666.91     52.39 o 
 -11   2  10      586.80      623.41     29.49 o 
 -10   2  10     1572.83     1673.73     42.10 o 
  -9   2  10     1728.62     1696.08     40.94 o 
  -8   2  10     2476.94     2585.84     43.84 o 
  -7   2  10     1250.43     1179.13     28.33 o 
  -6   2  10        0.34        7.80      7.85 o 
  -5   2  10      110.81      104.38     19.28 o 
  -4   2  10     2735.47     2831.95     32.73 o 
  -3   2  10      715.09      772.28     23.78 o 
  -2   2  10     6198.35     6100.45     68.94 o 
  -1   2  10     2452.53     2899.20     37.65 o 
   0   2  10      472.98      492.75     15.57 o 
   1   2  10       67.85       48.69      8.25 o 
   2   2  10     3376.65     3434.75     46.25 o 
   3   2  10      429.02      457.53     11.51 o 
   4   2  10     1684.30     1644.36     23.61 o 
   5   2  10       87.55      122.48     13.49 o 
   6   2  10       50.99       60.28     17.57 o 
   7   2  10       61.14      142.01     18.71 o 
   8   2  10     2040.38     2004.16     53.50 o 
   9   2  10      278.60      252.97     30.34 o 
  10   2  10     1076.04     1023.05     55.86 o 
  11   2  10      198.30      188.05     38.46 o 
  12   2  10        1.78      -15.81     35.32 o 
 -15   3  10      206.14      212.91     39.53 o 
 -14   3  10      164.22      178.43     27.75 o 
 -13   3  10      477.62      506.13     34.18 o 
 -12   3  10     1028.01      954.18     37.16 o 
 -11   3  10       25.00        3.40     16.54 o 
 -10   3  10      145.24      110.28     18.73 o 
  -9   3  10      229.39      207.58     17.57 o 
  -8   3  10     2041.40     2224.50     40.51 o 
  -7   3  10     4303.31     4155.12     62.04 o 
  -6   3  10      472.44      475.14     17.00 o 
  -5   3  10        8.96        4.09     12.18 o 
  -4   3  10       11.32        2.31      5.06 o 
  -3   3  10     2855.09     2760.09     37.83 o 
  -2   3  10      590.05      498.14     13.48 o 
  -1   3  10     1623.66     1538.75     24.36 o 
   0   3  10     7553.24     7945.02    101.02 o 
   1   3  10       11.48       22.34      6.91 o 
   2   3  10      468.37      392.65     12.64 o 
   3   3  10     5092.80     4678.37     70.20 o 
   4   3  10     2114.71     2128.01     39.43 o 
   5   3  10      786.96      758.80     23.66 o 
   6   3  10      946.71      851.65     25.86 o 
   7   3  10     1413.40     1340.70     33.63 o 
   8   3  10      571.57      668.86     26.62 o 
   9   3  10     1045.69     1053.73     39.48 o 
  10   3  10      399.32      345.55     44.24 o 
  11   3  10       51.13      155.66     38.45 o 
  12   3  10       79.34       47.81     40.13 o 
 -14   4  10      395.47      423.87     40.20 o 
 -13   4  10      113.31      115.24     25.74 o 
 -12   4  10      898.85      844.77     35.79 o 
 -11   4  10      629.66      605.91     30.22 o 
 -10   4  10       13.57      -17.42     18.95 o 
  -9   4  10       55.93       66.51     14.63 o 
  -8   4  10     2059.83     2191.07     41.01 o 
  -7   4  10     1165.93     1180.85     28.03 o 
  -6   4  10     3697.51     3732.72     63.45 o 
  -5   4  10     3072.93     3005.87     39.74 o 
  -4   4  10     1154.62     1095.59     20.37 o 
  -3   4  10       78.47      105.60      9.06 o 
  -2   4  10    15126.09    14251.94    181.65 o 
  -1   4  10     3737.89     3166.26     40.83 o 
   0   4  10       41.86       25.72      8.01 o 
   1   4  10     4036.74     3793.41     49.31 o 
   2   4  10     8909.82     8672.29    107.32 o 
   3   4  10     3756.63     3618.30     63.10 o 
   4   4  10     2558.28     2528.98     44.83 o 
   5   4  10     3215.20     3201.50     53.97 o 
   6   4  10      364.37      380.62     29.14 o 
   7   4  10      142.92      142.34     17.29 o 
   8   4  10      858.12      972.81     35.75 o 
   9   4  10      640.15      679.79     33.72 o 
  10   4  10      116.06       80.12     29.68 o 
  11   4  10      180.80      176.83     35.27 o 
  12   4  10       18.52       45.33     74.26 o 
 -14   5  10       15.71       18.90     29.30 o 
 -13   5  10      490.33      518.88     40.51 o 
 -12   5  10       25.72       64.00     23.01 o 
 -11   5  10      262.55      322.47     26.35 o 
 -10   5  10       97.30      129.21     25.11 o 
  -9   5  10       70.98       38.84     13.99 o 
  -8   5  10      750.73      748.64     24.50 o 
  -7   5  10     8388.96     7842.36    106.37 o 
  -6   5  10      229.79      211.66     11.94 o 
  -5   5  10      986.20     1168.71     23.37 o 
  -4   5  10        2.86        6.27      8.02 o 
  -3   5  10     4489.27     4479.91     63.48 o 
  -2   5  10      160.32      171.41     11.26 o 
  -1   5  10     2052.32     1866.38     30.16 o 
   0   5  10      266.00      232.65     11.35 o 
   1   5  10      419.39      357.78     15.81 o 
   2   5  10        4.21       19.51      8.90 o 
   3   5  10     1166.93     1144.36     27.65 o 
   4   5  10       64.62       97.42     13.31 o 
   5   5  10     1978.92     1967.42     39.66 o 
   6   5  10        1.73       19.76     13.81 o 
   7   5  10      490.66      507.42     27.84 o 
   8   5  10      202.24      146.15     23.07 o 
   9   5  10      649.25      628.12     33.85 o 
  10   5  10        4.46      -12.72     25.14 o 
  11   5  10       54.35       26.78     31.61 o 
 -14   6  10      360.96      303.22     40.37 o 
 -13   6  10        6.21       28.88     29.03 o 
 -12   6  10       49.17       48.70     26.69 o 
 -11   6  10       78.16       69.54     28.11 o 
 -10   6  10      120.64      173.68     20.97 o 
  -9   6  10      166.72      203.66     18.52 o 
  -8   6  10      217.87      205.40     17.40 o 
  -7   6  10     1127.77     1099.84     28.63 o 
  -6   6  10      278.82      251.62     13.94 o 
  -5   6  10     2195.22     2180.01     36.91 o 
  -4   6  10      228.15      199.61     12.12 o 
  -3   6  10      961.94     1074.76     22.84 o 
  -2   6  10      584.41      579.41     16.63 o 
  -1   6  10      657.84      713.53     18.05 o 
   0   6  10       26.24       31.98      8.86 o 
   1   6  10      864.97      775.74     20.77 o 
   2   6  10      862.94     1002.56     19.73 o 
   3   6  10        0.10       -9.36     17.71 o 
   4   6  10      736.22      745.53     23.51 o 
   5   6  10     1031.82      902.08     32.63 o 
   6   6  10      884.04      916.06     37.54 o 
   7   6  10       30.66       27.13     33.69 o 
   8   6  10      136.05      101.00     24.35 o 
   9   6  10       71.81       76.70     23.48 o 
  10   6  10      644.86      672.07     39.17 o 
  11   6  10        0.77       -1.07     34.31 o 
 -13   7  10       47.67      -21.54     31.77 o 
 -12   7  10        0.40        1.22     25.63 o 
 -11   7  10      205.77      227.69     31.38 o 
 -10   7  10       12.58       37.00     25.27 o 
  -9   7  10      276.40      361.84     22.61 o 
  -8   7  10      466.26      447.20     25.47 o 
  -7   7  10      891.01      892.18     40.44 o 
  -6   7  10       93.44       42.02     11.36 o 
  -5   7  10      124.87      121.62     11.86 o 
  -4   7  10      275.05      242.48     13.50 o 
  -3   7  10      145.59      133.56     11.70 o 
  -2   7  10      131.48      127.71     11.28 o 
  -1   7  10       42.95       45.62      9.38 o 
   0   7  10      472.15      433.30     16.01 o 
   1   7  10      128.02      141.81     12.10 o 
   2   7  10       86.85       61.93     13.46 o 
   3   7  10       15.12       -3.70     18.45 o 
   4   7  10      554.04      509.70     26.34 o 
   5   7  10     1786.10     1831.55     46.81 o 
   6   7  10      108.27       82.97     20.30 o 
   7   7  10      190.69      219.57     25.05 o 
   8   7  10       86.47      114.58     23.15 o 
   9   7  10      135.53      219.42     28.37 o 
  10   7  10       14.72       62.93     25.69 o 
  11   7  10       59.91      -21.96     34.46 o 
 -13   8  10       67.65       77.55     33.12 o 
 -12   8  10       24.02      -20.04     26.81 o 
 -11   8  10        1.53       35.11     37.23 o 
 -10   8  10      391.66      395.49     29.27 o 
  -9   8  10        0.79      -16.85     16.85 o 
  -8   8  10        0.77        1.65     18.46 o 
  -7   8  10      281.39      297.21     20.18 o 
  -6   8  10     2696.53     2715.98     45.18 o 
  -5   8  10      991.62      937.26     25.13 o 
  -4   8  10        2.17       12.42     10.24 o 
  -3   8  10      423.24      383.98     15.93 o 
  -2   8  10     3384.50     3495.11     49.82 o 
  -1   8  10        0.91       -7.23      9.86 o 
   0   8  10        4.53       -8.05      9.12 o 
   1   8  10        4.56        5.80     11.26 o 
   2   8  10      460.33      431.39     24.66 o 
   3   8  10       55.82       31.18     18.21 o 
   4   8  10      262.97      227.29     22.81 o 
   5   8  10       63.23       -6.18     15.92 o 
   6   8  10      108.11      133.91     22.66 o 
   7   8  10      271.25      208.76     30.84 o 
   8   8  10       50.10      120.48     25.04 o 
   9   8  10       70.58       29.88     23.66 o 
  10   8  10       68.72       79.21     27.79 o 
 -12   9  10       26.92       18.38     30.24 o 
 -11   9  10      257.75      201.43     33.47 o 
 -10   9  10      285.39      321.51     29.46 o 
  -9   9  10      111.90      155.70     37.90 o 
  -8   9  10        0.94       11.18     27.00 o 
  -7   9  10        0.68      -21.80     21.80 o 
  -6   9  10      306.11      332.73     17.48 o 
  -5   9  10     1091.54     1056.44     26.97 o 
  -4   9  10      334.91      340.29     16.79 o 
  -3   9  10      150.68      168.34     14.64 o 
  -2   9  10      523.60      574.99     19.56 o 
  -1   9  10       53.80       55.53     12.07 o 
   0   9  10       47.04       52.89     22.97 o 
   1   9  10      142.69      109.25     18.86 o 
   2   9  10       97.82       67.77     18.27 o 
   3   9  10       63.11      107.73     19.78 o 
   4   9  10      537.63      521.01     29.27 o 
   5   9  10      569.56      503.92     29.68 o 
   6   9  10      357.03      361.78     29.12 o 
   7   9  10       46.63        3.35     21.92 o 
   8   9  10       34.65       31.23     23.97 o 
   9   9  10       57.60       47.54     26.24 o 
  10   9  10       37.43       15.42     27.79 o 
 -12  10  10       19.84        9.72     48.05 o 
 -11  10  10       55.61       19.35     55.53 o 
 -10  10  10       98.36      110.45     26.71 o 
  -9  10  10      120.53      109.89     24.03 o 
  -8  10  10      344.48      337.26     27.71 o 
  -7  10  10       24.76      -12.44     15.65 o 
  -6  10  10      301.88      305.70     23.46 o 
  -5  10  10     1167.58     1142.68     31.33 o 
  -4  10  10      410.52      395.43     18.69 o 
  -3  10  10       43.03       35.17     12.61 o 
  -2  10  10      268.47      293.69     19.70 o 
  -1  10  10      358.31      408.47     21.87 o 
   0  10  10      424.21      453.48     22.36 o 
   1  10  10      201.64      249.48     23.57 o 
   2  10  10      616.03      595.49     35.55 o 
   3  10  10      201.97      165.22     23.02 o 
   4  10  10       16.87       22.33     30.59 o 
   5  10  10      307.26      274.79     26.80 o 
   6  10  10      196.50      178.24     35.10 o 
   7  10  10       23.50        3.23     22.17 o 
   8  10  10      160.52      147.28     38.02 o 
   9  10  10      102.46      150.42     31.02 o 
 -11  11  10       82.69       79.69     32.79 o 
 -10  11  10      182.09      181.28     29.62 o 
  -9  11  10      147.84      122.27     26.18 o 
  -8  11  10       83.49       73.11     31.83 o 
  -7  11  10        0.58      -10.57     27.37 o 
  -6  11  10       20.99       18.95     18.03 o 
  -5  11  10      634.73      654.67     26.12 o 
  -4  11  10      629.89      619.93     25.44 o 
  -3  11  10       11.52       40.29     17.31 o 
  -2  11  10      732.18      659.05     27.09 o 
  -1  11  10       20.41       42.28     16.21 o 
   0  11  10      313.42      365.30     27.70 o 
   1  11  10      576.23      616.30     31.82 o 
   2  11  10       92.64      138.41     23.52 o 
   3  11  10      374.28      382.84     32.82 o 
   4  11  10       69.14      186.39     25.92 o 
   5  11  10      307.38      227.87     27.88 o 
   6  11  10      551.30      397.14     32.96 o 
   7  11  10      401.16      309.57     39.21 o 
   8  11  10        0.22      -24.69     24.69 o 
 -10  12  10      176.37      159.54     40.36 o 
  -9  12  10       26.12       28.78     32.20 o 
  -8  12  10      141.74      124.13     26.18 o 
  -7  12  10      127.61       96.42     36.78 o 
  -6  12  10      403.10      426.67     29.40 o 
  -5  12  10      111.48      119.30     21.66 o 
  -4  12  10       27.44      -16.82     19.07 o 
  -3  12  10       37.71       20.07     18.93 o 
  -2  12  10       76.59       48.18     21.30 o 
  -1  12  10     1318.11     1352.31     44.42 o 
   0  12  10       86.46       83.01     28.11 o 
   1  12  10       58.22       58.65     21.83 o 
   2  12  10       10.61       41.55     21.71 o 
   3  12  10       25.06       16.34     22.08 o 
   4  12  10        1.69       28.32     28.86 o 
   5  12  10      155.97      221.87     30.66 o 
   6  12  10       52.37       55.71     31.48 o 
   7  12  10       20.61      -24.06     25.52 o 
  -9  13  10      307.58      254.98     33.57 o 
  -8  13  10      193.11      198.65     31.19 o 
  -7  13  10        3.40       -8.69     21.93 o 
  -6  13  10      259.31      254.78     37.90 o 
  -5  13  10      423.56      450.84     40.73 o 
  -4  13  10      327.24      251.37     28.03 o 
  -3  13  10      128.94      149.10     31.40 o 
  -2  13  10      353.37      304.69     34.36 o 
  -1  13  10       39.69       86.10     38.61 o 
   0  13  10      260.94      266.67     29.00 o 
   1  13  10       50.14       41.23     23.68 o 
   2  13  10      133.82       94.50     30.95 o 
   3  13  10       65.14       49.32     25.12 o 
   4  13  10       57.69       40.19     24.57 o 
   5  13  10       18.87       13.00     24.99 o 
   6  13  10      195.74      182.24     33.06 o 
  -7  14  10      166.64      157.24     37.69 o 
  -6  14  10        0.39       42.57     33.50 o 
  -5  14  10      563.44      492.51     43.11 o 
  -4  14  10      656.35      626.21     38.24 o 
  -3  14  10      266.83      276.17     36.23 o 
  -2  14  10      248.38      201.38     42.41 o 
  -1  14  10     1618.05     1592.41     61.26 o 
   0  14  10       23.54      -29.64     29.64 o 
   1  14  10       59.07       79.97     31.30 o 
   2  14  10      587.70      711.99     59.14 o 
   3  14  10        0.28       -2.41     29.91 o 
   4  14  10      296.02      327.85     35.28 o 
  -5  15  10       47.46      -26.33     39.78 o 
  -4  15  10      215.08      127.77     52.77 o 
  -3  15  10      165.08      211.87     39.71 o 
  -2  15  10       92.43       64.07     39.91 o 
  -1  15  10       77.49       90.96     34.68 o 
   0  15  10      400.67      440.73     43.09 o 
   1  15  10      169.35      240.03     39.65 o 
   2  15  10       59.43       65.99     34.20 o 
 -15   1  11        2.97       -1.21     41.99 o 
 -14   1  11       55.21       23.88     23.33 o 
 -13   1  11       24.70       19.45     38.52 o 
 -12   1  11      225.54      266.08     34.08 o 
 -11   1  11      534.62      613.11     29.85 o 
 -10   1  11       10.47        1.73     15.08 o 
  -9   1  11       27.06       38.17     15.22 o 
  -8   1  11      978.69      966.10     35.11 o 
  -7   1  11     2819.62     2696.37     43.37 o 
  -6   1  11        0.25       10.25      6.53 o 
  -5   1  11      682.01      723.37     18.17 o 
  -4   1  11     1113.29     1128.04     16.44 o 
  -3   1  11        3.88       -6.77      6.77 o 
  -2   1  11      144.89      176.39     10.26 o 
  -1   1  11      110.95       87.63      9.34 o 
   0   1  11        4.07        1.92      8.95 o 
   1   1  11     2454.06     2623.13     41.06 o 
   2   1  11      420.99      399.05     18.83 o 
   3   1  11     1450.24     1273.50     28.85 o 
   4   1  11     1564.19     1540.57     29.74 o 
   5   1  11      109.25      135.87     12.43 o 
   6   1  11        6.78       32.17     18.60 o 
   7   1  11       47.21       45.44     15.62 o 
   8   1  11      117.94      146.89     33.98 o 
   9   1  11       24.00       54.60     43.32 o 
  10   1  11       53.76       13.43     24.33 o 
  11   1  11        0.09       48.10     31.10 o 
  12   1  11        4.79       48.80     43.92 o 
 -15   2  11       21.11       27.39     37.16 o 
 -14   2  11       44.24       41.36     29.70 o 
 -13   2  11        0.21      -19.34     19.34 o 
 -12   2  11      554.59      635.02     32.29 o 
 -11   2  11      439.42      464.55     27.24 o 
 -10   2  11       41.35       30.18     15.86 o 
  -9   2  11     1620.21     1601.70     40.50 o 
  -8   2  11      117.81       86.62     13.13 o 
  -7   2  11       53.39       50.82     10.80 o 
  -6   2  11      782.57      817.39     20.88 o 
  -5   2  11      511.93      520.43     16.06 o 
  -4   2  11     1470.94     1669.65     23.72 o 
  -3   2  11     1803.66     2020.17     29.50 o 
  -2   2  11     1499.65     1650.82     25.65 o 
  -1   2  11     1420.68     1536.69     31.31 o 
   0   2  11       14.36       13.93     10.71 o 
   1   2  11       28.44       35.99      7.93 o 
   2   2  11      294.84      288.70     12.21 o 
   3   2  11       13.01       18.63     13.50 o 
   4   2  11      109.20      131.52      9.76 o 
   5   2  11       18.95       49.51     12.81 o 
   6   2  11       62.21       68.11     14.58 o 
   7   2  11       26.33       -3.33     13.79 o 
   8   2  11      267.00      190.21     25.94 o 
   9   2  11        4.82        4.26     21.30 o 
  10   2  11       57.72       80.38     26.42 o 
  11   2  11        0.39       31.25     57.56 o 
  12   2  11      159.32      185.74     56.12 o 
 -15   3  11       24.23      -28.32     58.35 o 
 -14   3  11        0.98      -25.22     25.22 o 
 -13   3  11        8.89        2.42     22.42 o 
 -12   3  11       26.43       19.12     20.13 o 
 -11   3  11      499.01      480.18     27.96 o 
 -10   3  11      165.53      108.46     18.29 o 
  -9   3  11      105.91      136.61     19.57 o 
  -8   3  11        6.42       -5.87     10.50 o 
  -7   3  11        5.87       19.98     13.07 o 
  -6   3  11       74.78       65.63     11.19 o 
  -5   3  11      952.04     1043.61     28.65 o 
  -4   3  11      545.37      532.15     17.07 o 
  -3   3  11      186.79      227.15     10.78 o 
  -2   3  11      156.77       90.57      8.99 o 
  -1   3  11     1610.06     1682.76     26.62 o 
   0   3  11      359.02      349.24     13.43 o 
   1   3  11     1863.60     1702.65     27.67 o 
   2   3  11     1012.55     1055.65     20.63 o 
   3   3  11     1116.85     1132.21     27.46 o 
   4   3  11      526.95      582.77     21.53 o 
   5   3  11      897.28      936.36     38.94 o 
   6   3  11      921.76      869.02     28.42 o 
   7   3  11     1902.34     2013.72     43.07 o 
   8   3  11       95.09      151.04     19.37 o 
   9   3  11      239.67      254.17     32.44 o 
  10   3  11       73.61       47.18     33.92 o 
  11   3  11      464.09      496.92     49.07 o 
  12   3  11       88.18      142.11     64.04 o 
 -14   4  11        4.67      -31.75     31.75 o 
 -13   4  11        8.23       -7.59     20.44 o 
 -12   4  11      804.95      781.57     35.78 o 
 -11   4  11       69.88       40.62     22.91 o 
 -10   4  11      341.83      283.34     23.64 o 
  -9   4  11     1400.19     1407.17     33.57 o 
  -8   4  11       31.43       29.41     12.89 o 
  -7   4  11      211.78      250.56     16.33 o 
  -6   4  11     1195.52     1066.60     25.89 o 
  -5   4  11      847.61      980.96     19.27 o 
  -4   4  11     1731.49     1708.03     27.27 o 
  -3   4  11     1298.81     1382.01     24.49 o 
  -2   4  11     3343.91     3660.14     48.99 o 
  -1   4  11     1652.26     1633.33     26.24 o 
   0   4  11     2427.78     2517.67     35.34 o 
   1   4  11     2250.30     2436.21     35.79 o 
   2   4  11      215.49      215.28      8.11 o 
   3   4  11     3785.06     3717.91     58.84 o 
   4   4  11     2770.64     2559.41     46.28 o 
   5   4  11      183.88      144.51     18.24 o 
   6   4  11      165.49      210.60     24.63 o 
   7   4  11      440.15      443.23     23.31 o 
   8   4  11        6.66       21.21     18.83 o 
   9   4  11      114.77      147.28     31.68 o 
  10   4  11      288.45      263.36     40.67 o 
  11   4  11       95.73       83.22     40.12 o 
 -14   5  11      246.73      331.37     48.78 o 
 -13   5  11      330.53      310.18     36.03 o 
 -12   5  11       10.23        5.01     24.44 o 
 -11   5  11     1429.19     1481.66     43.72 o 
 -10   5  11      637.91      666.14     30.81 o 
  -9   5  11      276.61      289.26     23.01 o 
  -8   5  11      918.83      956.73     27.63 o 
  -7   5  11     1041.09     1156.93     31.88 o 
  -6   5  11     1591.38     1764.38     41.19 o 
  -5   5  11     2530.16     2466.29     37.72 o 
  -4   5  11     4622.67     4558.04     70.64 o 
  -3   5  11      156.31      123.71     10.46 o 
  -2   5  11      218.98      215.92     11.92 o 
  -1   5  11     4383.07     4177.01     55.18 o 
   0   5  11     2038.82     1794.71     28.51 o 
   1   5  11      233.40      240.49     12.84 o 
   2   5  11     5365.71     5032.81     73.91 o 
   3   5  11     1365.99     1399.92     32.39 o 
   4   5  11       48.11       54.56     13.40 o 
   5   5  11      469.96      499.24     31.59 o 
   6   5  11      818.85      853.59     33.15 o 
   7   5  11      384.25      380.34     26.92 o 
   8   5  11      143.59      150.32     23.72 o 
   9   5  11      691.95      712.40     36.30 o 
  10   5  11       85.33       92.70     31.26 o 
  11   5  11      242.19      219.25     39.44 o 
 -14   6  11       20.08       -9.67     30.08 o 
 -13   6  11       61.86       30.65     28.18 o 
 -12   6  11      637.38      627.58     44.22 o 
 -11   6  11      199.81      203.28     42.23 o 
 -10   6  11      539.76      560.61     30.31 o 
  -9   6  11     1511.46     1584.42     41.57 o 
  -8   6  11      411.76      367.33     20.65 o 
  -7   6  11      282.91      266.78     22.92 o 
  -6   6  11     2914.22     2908.72     46.92 o 
  -5   6  11     1837.47     1730.43     29.47 o 
  -4   6  11     3668.00     3529.57     48.98 o 
  -3   6  11      696.61      587.28     19.26 o 
  -2   6  11      591.34      561.80     17.04 o 
  -1   6  11      525.87      541.36     16.83 o 
   0   6  11     5591.48     5328.17     77.15 o 
   1   6  11     1540.63     1522.36     26.58 o 
   2   6  11      440.08      399.49     19.00 o 
   3   6  11     1054.65     1027.75     36.48 o 
   4   6  11     1538.50     1693.65     36.87 o 
   5   6  11      187.44      240.28     22.16 o 
   6   6  11     2871.80     2900.43     62.86 o 
   7   6  11     2420.25     2604.56     60.16 o 
   8   6  11       29.47        2.77     19.37 o 
   9   6  11      133.27      210.20     27.99 o 
  10   6  11      489.55      548.62     45.35 o 
  11   6  11       95.78       70.38     36.61 o 
 -13   7  11       80.50       35.91     30.18 o 
 -12   7  11        6.11        0.74     24.93 o 
 -11   7  11      989.92     1072.44     56.06 o 
 -10   7  11       89.70       68.69     24.60 o 
  -9   7  11      142.75      190.19     21.77 o 
  -8   7  11      979.68     1042.92     30.95 o 
  -7   7  11       49.90       62.93     15.35 o 
  -6   7  11       70.32       85.67     14.49 o 
  -5   7  11     3282.42     3395.21     47.45 o 
  -4   7  11       52.11       69.03     11.58 o 
  -3   7  11      977.98     1001.09     28.84 o 
  -2   7  11     2276.64     2242.64     36.14 o 
  -1   7  11     1447.38     1448.79     27.68 o 
   0   7  11      148.82      156.82     12.92 o 
   1   7  11     4623.76     4566.51     61.82 o 
   2   7  11     3219.50     3502.58     58.58 o 
   3   7  11      174.10      127.73     18.90 o 
   4   7  11      176.55      180.56     20.87 o 
   5   7  11     2895.06     2699.08     59.34 o 
   6   7  11      868.21      881.40     35.74 o 
   7   7  11     1558.13     1622.68     47.93 o 
   8   7  11     1030.90     1030.38     44.34 o 
   9   7  11      473.62      430.16     46.69 o 
  10   7  11        0.32       -1.81     25.26 o 
 -13   8  11       12.58       28.60     43.42 o 
 -12   8  11      335.14      361.20     39.72 o 
 -11   8  11       30.58       76.07     33.50 o 
 -10   8  11      558.17      542.26     33.02 o 
  -9   8  11      272.04      294.93     28.88 o 
  -8   8  11       89.26      117.69     18.42 o 
  -7   8  11       71.63       46.08     17.39 o 
  -6   8  11     1544.10     1571.05     34.19 o 
  -5   8  11     1847.01     1847.41     32.89 o 
  -4   8  11     1439.84     1431.82     28.56 o 
  -3   8  11      123.96      127.30     12.72 o 
  -2   8  11      918.43      862.24     21.86 o 
  -1   8  11        0.49       -6.90      9.03 o 
   0   8  11     2762.20     2794.87     43.80 o 
   1   8  11      283.81      341.05     20.37 o 
   2   8  11      125.36      180.36     21.43 o 
   3   8  11      850.06      861.79     36.09 o 
   4   8  11      382.09      409.26     27.36 o 
   5   8  11        0.87      -15.56     16.92 o 
   6   8  11     2022.55     1918.81     52.21 o 
   7   8  11      986.58      939.21     39.66 o 
   8   8  11        9.88      -19.46     19.46 o 
   9   8  11       10.04        5.80     35.11 o 
  10   8  11      494.61      528.12     39.53 o 
 -12   9  11        7.31      -42.97     42.97 o 
 -11   9  11      953.08      944.39     50.29 o 
 -10   9  11      503.75      506.25     41.86 o 
  -9   9  11       28.92       19.53     19.82 o 
  -8   9  11       83.08       94.86     20.38 o 
  -7   9  11     1260.62     1156.07     39.58 o 
  -6   9  11     1594.01     1572.04     35.55 o 
  -5   9  11     1618.23     1636.93     32.13 o 
  -4   9  11     1300.84     1305.03     28.59 o 
  -3   9  11       28.82       32.20     11.73 o 
  -2   9  11      301.30      357.15     16.95 o 
  -1   9  11     3319.60     3418.20     51.70 o 
   0   9  11     2249.51     2335.48     44.68 o 
   1   9  11      636.34      526.78     27.72 o 
   2   9  11      930.19      848.59     33.77 o 
   3   9  11       69.99       58.73     19.50 o 
   4   9  11      405.02      336.25     26.29 o 
   5   9  11     1856.96     1875.68     51.72 o 
   6   9  11      281.47      354.35     34.62 o 
   7   9  11       31.82      -23.34     25.09 o 
   8   9  11        2.51      -22.08     22.08 o 
   9   9  11       28.91       40.97     26.95 o 
 -11  10  11       46.10       40.58     31.36 o 
 -10  10  11      633.05      605.96     42.11 o 
  -9  10  11      460.74      461.02     31.82 o 
  -8  10  11      108.82       46.69     19.87 o 
  -7  10  11       32.10       51.87     20.53 o 
  -6  10  11      847.13      868.63     33.50 o 
  -5  10  11     1380.57     1354.95     30.58 o 
  -4  10  11      902.63      888.62     25.01 o 
  -3  10  11      272.81      300.52     17.88 o 
  -2  10  11     1149.89     1243.61     32.65 o 
  -1  10  11      600.95      604.28     30.05 o 
   0  10  11     1329.02     1395.51     42.33 o 
   1  10  11     1005.64      977.08     36.63 o 
   2  10  11       40.52       35.60     19.98 o 
   3  10  11      212.49      206.31     26.24 o 
   4  10  11      242.23      245.97     32.05 o 
   5  10  11      370.19      409.20     32.23 o 
   6  10  11      248.57      280.74     29.39 o 
   7  10  11      186.53      245.82     29.41 o 
   8  10  11        0.02       32.92     26.17 o 
   9  10  11       29.89      -27.06     27.06 o 
 -11  11  11      302.07      325.27     41.44 o 
 -10  11  11      265.16      317.96     33.27 o 
  -9  11  11      374.46      383.80     45.65 o 
  -8  11  11      159.16      141.94     24.97 o 
  -7  11  11      166.30      123.51     22.56 o 
  -6  11  11       26.32       30.30     18.89 o 
  -5  11  11      586.74      592.27     29.20 o 
  -4  11  11      234.97      247.04     20.09 o 
  -3  11  11      295.82      289.79     22.92 o 
  -2  11  11      167.33      194.69     20.04 o 
  -1  11  11     1025.93      999.95     63.50 o 
   0  11  11      362.98      342.64     39.21 o 
   1  11  11      204.69      243.40     25.83 o 
   2  11  11      285.79      339.13     28.46 o 
   3  11  11        6.31      -18.95     18.95 o 
   4  11  11       99.31      124.56     26.05 o 
   5  11  11      489.87      494.35     34.19 o 
   6  11  11      159.94      190.34     29.39 o 
   7  11  11       96.08       98.78     28.91 o 
   8  11  11      114.50      110.38     30.93 o 
 -10  12  11      527.02      555.60     40.74 o 
  -9  12  11      233.81      242.62     42.79 o 
  -8  12  11        4.05       31.27     27.48 o 
  -7  12  11        0.32       17.36     32.14 o 
  -6  12  11      476.80      538.74     55.36 o 
  -5  12  11      385.98      400.19     33.14 o 
  -4  12  11      463.51      514.14     32.14 o 
  -3  12  11       77.85       73.84     22.92 o 
  -2  12  11       50.39       -3.52     19.64 o 
  -1  12  11      165.75      170.80     25.89 o 
   0  12  11       73.02       55.38     22.88 o 
   1  12  11       68.16       22.48     22.42 o 
   2  12  11      177.46      156.54     26.17 o 
   3  12  11        7.68      -21.55     21.55 o 
   4  12  11       36.67       29.15     23.25 o 
   5  12  11      148.44      132.31     39.26 o 
   6  12  11      460.03      444.74     38.36 o 
   7  12  11       39.57       20.79     33.94 o 
  -8  13  11        2.55      -16.67     24.07 o 
  -7  13  11      163.20      160.45     32.48 o 
  -6  13  11      346.14      440.46     56.20 o 
  -5  13  11      458.94      493.13     59.00 o 
  -4  13  11      313.41      293.14     34.91 o 
  -3  13  11       28.25       94.28     25.00 o 
  -2  13  11      309.76      271.04     35.29 o 
  -1  13  11      257.30      246.36     33.67 o 
   0  13  11      409.82      424.46     33.73 o 
   1  13  11      127.27       59.68     25.39 o 
   2  13  11        5.28      -21.08     21.08 o 
   3  13  11        1.13      -26.07     26.07 o 
   4  13  11      105.32       96.43     35.55 o 
   5  13  11      156.91      183.19     32.51 o 
  -7  14  11       23.22      154.41     58.35 o 
  -6  14  11      229.07      361.87     56.08 o 
  -5  14  11      137.12       92.21     37.73 o 
  -4  14  11      149.11      194.55     36.16 o 
  -3  14  11        3.21       18.27     32.78 o 
  -2  14  11       35.30      116.21     34.40 o 
  -1  14  11       59.91       91.05     31.47 o 
   0  14  11      610.22      649.27     52.05 o 
   1  14  11       56.81       69.31     32.27 o 
   2  14  11      158.33      213.51     32.06 o 
   3  14  11       17.21       -0.90     26.51 o 
   4  14  11       40.78        4.33     32.57 o 
  -4  15  11      117.24      112.79     55.35 o 
  -3  15  11      112.44      142.35     46.30 o 
  -2  15  11       20.72       20.29     82.80 o 
  -1  15  11       15.67       10.56     31.69 o 
   0  15  11        9.60       18.57     46.79 o 
   1  15  11      752.59      882.57     54.80 o 
 -15   0  12       93.51       45.81     39.66 o 
 -14   0  12      252.14      261.23     45.20 o 
 -13   0  12      402.26      400.79     46.07 o 
 -12   0  12     1449.31     1399.09     61.27 o 
 -11   0  12        6.04       12.85     23.96 o 
 -10   0  12     2178.36     2369.09    142.87 o 
  -9   0  12      532.18      394.88     34.18 o 
  -8   0  12      897.16     1003.24     50.63 o 
  -7   0  12      159.42      127.27     24.18 o 
  -6   0  12      608.97      524.69     32.57 o 
  -5   0  12     3205.74     3743.50    145.35 o 
  -4   0  12     5634.89     5844.46    102.84 o 
  -3   0  12     4074.99     4151.23     70.35 o 
  -2   0  12     7739.29     7609.00    126.68 o 
  -1   0  12     2140.44     1989.60     60.54 o 
   0   0  12      696.73      764.76     26.46 o 
   1   0  12        1.72      -11.79     11.79 o 
   2   0  12     1703.26     1689.57     48.13 o 
   3   0  12      917.28     1033.88     34.10 o 
   4   0  12     6298.00     5795.45    106.15 o 
   5   0  12       65.21      101.70     16.89 o 
   6   0  12      145.83      100.56     29.35 o 
   7   0  12        2.21      -24.81     24.81 o 
   8   0  12     2901.87     3021.48     98.96 o 
   9   0  12      203.32      215.44     42.90 o 
  10   0  12      138.56      230.79     94.82 o 
  11   0  12      332.73      319.01     53.80 o 
 -15   1  12      110.11      125.36     31.84 o 
 -14   1  12      463.94      552.47     36.19 o 
 -13   1  12      628.22      640.39     35.70 o 
 -12   1  12      591.88      517.06     30.75 o 
 -11   1  12       81.86       70.59     19.48 o 
 -10   1  12      107.75      130.50     19.58 o 
  -9   1  12     3597.11     3522.56     68.33 o 
  -8   1  12     1107.21      995.55     31.35 o 
  -7   1  12     2579.39     2573.56     52.06 o 
  -6   1  12      517.80      478.00     16.62 o 
  -5   1  12     2007.83     2296.64     36.42 o 
  -4   1  12       29.67       51.83      5.91 o 
  -3   1  12     6482.37     6050.52     67.43 o 
  -2   1  12     5495.19     5428.70     64.47 o 
  -1   1  12     2280.64     2149.32     36.54 o 
   0   1  12     1831.21     1743.41     31.79 o 
   1   1  12      423.39      356.37     18.04 o 
   2   1  12       20.69      -11.84     12.96 o 
   3   1  12     7886.22     7700.27     95.09 o 
   4   1  12     2917.12     2959.78     53.21 o 
   5   1  12       24.49       46.93     24.05 o 
   6   1  12       82.19       85.96     15.64 o 
   7   1  12     2388.32     2407.89     59.15 o 
   8   1  12      127.96      167.39     27.46 o 
   9   1  12      720.47      733.66     49.17 o 
  10   1  12      835.55      801.49     43.17 o 
  11   1  12        1.00      -20.20     40.38 o 
 -15   2  12        0.13       -0.73     26.41 o 
 -14   2  12      491.78      522.77     36.73 o 
 -13   2  12     1080.97     1077.01     44.46 o 
 -12   2  12      491.41      535.28     30.88 o 
 -11   2  12      254.94      253.90     24.33 o 
 -10   2  12     1506.03     1479.39     41.01 o 
  -9   2  12      708.98      689.50     28.57 o 
  -8   2  12     4796.46     4792.22     82.26 o 
  -7   2  12     2423.40     2385.88     41.47 o 
  -6   2  12      345.83      307.30     14.74 o 
  -5   2  12     1149.32     1068.53     23.11 o 
  -4   2  12     1538.01     1347.69     19.99 o 
  -3   2  12     2753.55     2791.07     38.04 o 
  -2   2  12     3515.87     3186.08     46.26 o 
  -1   2  12     2398.32     2287.50     59.82 o 
   0   2  12     1528.23     1478.89     28.27 o 
   1   2  12      923.53     1051.95     23.70 o 
   2   2  12     4450.50     4153.29     75.37 o 
   3   2  12     9447.57     9121.19    136.04 o 
   4   2  12      972.92     1094.11     30.69 o 
   5   2  12     1750.43     1750.70     37.45 o 
   6   2  12      529.88      492.67     31.79 o 
   7   2  12      422.60      451.35     24.66 o 
   8   2  12     3180.68     3206.83     72.56 o 
   9   2  12      589.75      706.44     38.99 o 
  10   2  12      165.79      168.92     39.51 o 
  11   2  12      171.35      132.25     40.59 o 
 -14   3  12     1284.73     1392.39     50.90 o 
 -13   3  12      739.28      793.52     38.16 o 
 -12   3  12      501.01      502.75     30.77 o 
 -11   3  12        9.57       25.06     18.47 o 
 -10   3  12      534.61      497.13     27.52 o 
  -9   3  12     2057.78     2141.80     49.29 o 
  -8   3  12      293.49      295.08     17.52 o 
  -7   3  12      773.12      759.36     22.60 o 
  -6   3  12     1636.69     1626.53     32.42 o 
  -5   3  12     1007.61     1043.15     23.95 o 
  -4   3  12      507.56      499.92     13.99 o 
  -3   3  12     1021.50      938.23     19.69 o 
  -2   3  12      980.82      978.89     19.76 o 
  -1   3  12      351.72      367.43     13.35 o 
   0   3  12      306.35      345.21     13.18 o 
   1   3  12     2019.34     1824.09     29.65 o 
   2   3  12     1331.90     1152.19     22.80 o 
   3   3  12     3710.15     3718.46     59.51 o 
   4   3  12     2335.19     2485.67     51.03 o 
   5   3  12      375.93      319.81     19.45 o 
   6   3  12      585.18      705.55     26.64 o 
   7   3  12     2134.92     2220.44     46.73 o 
   8   3  12      138.67       95.69     24.65 o 
   9   3  12      630.78      661.26     51.95 o 
  10   3  12      402.77      384.84     44.67 o 
  11   3  12        0.86      -32.13     32.13 o 
 -14   4  12      418.02      397.96     65.28 o 
 -13   4  12      569.49      515.24     35.06 o 
 -12   4  12      150.26      180.21     26.13 o 
 -11   4  12       74.91       47.66     20.10 o 
 -10   4  12      242.70      281.48     24.65 o 
  -9   4  12      883.94      907.17     32.84 o 
  -8   4  12      392.10      387.86     19.63 o 
  -7   4  12      267.05      208.65     16.57 o 
  -6   4  12        1.33       -0.67      9.30 o 
  -5   4  12      462.71      441.22     13.71 o 
  -4   4  12      272.07      256.03     13.14 o 
  -3   4  12       54.54       47.44     15.29 o 
  -2   4  12     3097.43     3206.02     45.01 o 
  -1   4  12      135.36      176.41     11.37 o 
   0   4  12     1073.21     1065.93     23.78 o 
   1   4  12      604.58      752.53     18.11 o 
   2   4  12       25.18        7.95      9.30 o 
   3   4  12        4.70       16.37     11.54 o 
   4   4  12     2410.42     2465.53     46.03 o 
   5   4  12      270.82      277.39     20.94 o 
   6   4  12       48.31       83.59     16.69 o 
   7   4  12        0.13        9.75     15.72 o 
   8   4  12     1775.41     1770.46     54.99 o 
   9   4  12       49.46       56.48     28.56 o 
  10   4  12      299.56      511.42     70.36 o 
  11   4  12      129.34      130.23     43.16 o 
 -14   5  12      280.12      298.94     51.25 o 
 -13   5  12      812.71      776.36     51.93 o 
 -12   5  12        6.07      -18.86     18.86 o 
 -11   5  12       89.94      107.49     22.52 o 
 -10   5  12       47.71       28.82     18.01 o 
  -9   5  12     1565.39     1652.19     46.82 o 
  -8   5  12      160.23      189.59     17.27 o 
  -7   5  12      536.30      569.10     21.86 o 
  -6   5  12     2198.45     2140.77     49.59 o 
  -5   5  12      104.16       95.14     10.50 o 
  -4   5  12      575.79      520.03     17.23 o 
  -3   5  12     2235.47     2305.45     35.86 o 
  -2   5  12      829.19      750.18     20.55 o 
  -1   5  12      782.32      834.40     20.42 o 
   0   5  12      400.75      395.58     14.43 o 
   1   5  12      120.33      122.96     11.51 o 
   2   5  12      429.52      467.57     21.27 o 
   3   5  12     1072.17     1055.09     28.57 o 
   4   5  12       48.40       64.49     14.77 o 
   5   5  12     1635.81     1629.71     38.11 o 
   6   5  12        8.62       16.81     20.31 o 
   7   5  12      400.83      410.86     27.86 o 
   8   5  12      189.66      181.40     25.27 o 
   9   5  12      430.22      508.25     42.71 o 
  10   5  12        5.95      -42.87     42.87 o 
  11   5  12       10.13       -1.19     37.09 o 
 -14   6  12      302.56      313.70     43.78 o 
 -13   6  12        3.25       36.85     29.05 o 
 -12   6  12      458.60      510.81     74.65 o 
 -11   6  12      115.10       89.49     22.86 o 
 -10   6  12      251.36      262.90     25.74 o 
  -9   6  12        3.06       34.04     15.92 o 
  -8   6  12     1943.17     1924.27     41.06 o 
  -7   6  12     1518.80     1679.16     37.06 o 
  -6   6  12      358.11      354.26     18.62 o 
  -5   6  12       90.90       78.65     11.74 o 
  -4   6  12     2602.59     2547.00     39.36 o 
  -3   6  12      355.88      332.35     14.97 o 
  -2   6  12     3744.82     3820.74     52.72 o 
  -1   6  12     1649.40     1725.61     30.65 o 
   0   6  12      901.26      982.72     22.59 o 
   1   6  12       37.11       53.37     10.16 o 
   2   6  12     2083.25     1984.31     41.76 o 
   3   6  12      579.01      551.75     30.22 o 
   4   6  12      164.30      203.25     21.65 o 
   5   6  12      175.95      197.67     21.99 o 
   6   6  12       13.67       12.17     18.54 o 
   7   6  12      773.42      778.02     47.93 o 
   8   6  12      380.63      408.21     31.29 o 
   9   6  12      280.64      352.30     32.65 o 
  10   6  12       73.16       92.34     49.47 o 
 -13   7  12      132.41       96.24     34.90 o 
 -12   7  12       66.55       79.17     30.21 o 
 -11   7  12       73.19       79.18     27.61 o 
 -10   7  12        9.49       15.24     18.13 o 
  -9   7  12      451.07      402.04     23.82 o 
  -8   7  12       91.22      137.96     22.03 o 
  -7   7  12      439.80      470.61     23.68 o 
  -6   7  12        9.35       31.77     12.85 o 
  -5   7  12        6.80       -8.63     10.96 o 
  -4   7  12      229.37      207.86     13.92 o 
  -3   7  12     1601.93     1599.75     33.49 o 
  -2   7  12       88.36      116.26     12.28 o 
  -1   7  12       38.37       19.14      9.87 o 
   0   7  12       54.39       52.24     11.81 o 
   1   7  12      172.31      132.32     16.22 o 
   2   7  12      313.35      328.87     20.59 o 
   3   7  12      224.76      243.13     22.73 o 
   4   7  12      426.61      398.39     26.08 o 
   5   7  12      264.76      255.27     23.36 o 
   6   7  12      172.97      184.80     28.11 o 
   7   7  12      890.87      837.62     37.35 o 
   8   7  12      363.08      337.81     30.92 o 
   9   7  12      373.06      396.12     34.91 o 
  10   7  12       71.16       87.91     35.83 o 
 -13   8  12       72.48       80.72     35.22 o 
 -12   8  12        1.82       -6.20     27.44 o 
 -11   8  12      195.66      245.84     34.39 o 
 -10   8  12        3.88       -2.32     24.94 o 
  -9   8  12       76.28       46.02     20.64 o 
  -8   8  12      158.89      163.72     19.44 o 
  -7   8  12       44.39       11.12     14.55 o 
  -6   8  12      935.43     1031.72     29.34 o 
  -5   8  12      822.56      759.60     22.01 o 
  -4   8  12       37.99       21.34     10.99 o 
  -3   8  12      119.61      124.17     14.63 o 
  -2   8  12      285.02      261.03     15.39 o 
  -1   8  12       87.41      110.31     14.08 o 
   0   8  12        7.16       13.42     10.80 o 
   1   8  12      493.62      486.76     29.69 o 
   2   8  12      493.05      491.83     27.66 o 
   3   8  12      500.87      473.36     28.29 o 
   4   8  12       67.78       33.52     19.10 o 
   5   8  12      179.63      142.50     22.08 o 
   6   8  12        6.77       -6.21     21.10 o 
   7   8  12      254.49      256.61     28.23 o 
   8   8  12       15.18        1.11     36.29 o 
   9   8  12        1.26        6.57     29.35 o 
 -12   9  12      146.56      135.49     35.48 o 
 -11   9  12       82.40      106.61     32.54 o 
 -10   9  12      129.83      130.59     32.48 o 
  -9   9  12        6.95        1.29     19.08 o 
  -8   9  12        0.56       -3.78     17.75 o 
  -7   9  12       26.60       15.96     16.78 o 
  -6   9  12       11.52        8.46     21.55 o 
  -5   9  12      335.72      367.60     21.16 o 
  -4   9  12        0.46      -10.64     12.29 o 
  -3   9  12       69.50       27.60     12.54 o 
  -2   9  12      188.25      170.10     16.02 o 
  -1   9  12       59.63       62.30     13.70 o 
   0   9  12       25.69       31.38     17.72 o 
   1   9  12       40.79       52.73     19.44 o 
   2   9  12       86.07       45.60     19.21 o 
   3   9  12        2.52       24.57     19.17 o 
   4   9  12      355.63      336.35     27.65 o 
   5   9  12       23.29      -18.36     18.36 o 
   6   9  12      724.60      713.89     37.92 o 
   7   9  12        4.99       47.99     24.34 o 
   8   9  12       26.19       44.19     37.78 o 
   9   9  12       55.83       37.48     28.59 o 
 -11  10  12        8.04      -29.16     29.16 o 
 -10  10  12       86.56       96.17     32.25 o 
  -9  10  12       16.33      -19.81     31.09 o 
  -8  10  12        2.51       50.44     23.02 o 
  -7  10  12       17.65       16.47     19.37 o 
  -6  10  12      824.51      744.30     36.47 o 
  -5  10  12      425.87      464.53     24.50 o 
  -4  10  12      151.78      113.99     15.56 o 
  -3  10  12        1.76        0.06     11.96 o 
  -2  10  12      122.35       95.28     21.46 o 
  -1  10  12        1.91       -8.46     19.46 o 
   0  10  12        0.32      -17.22     17.22 o 
   1  10  12       32.49       44.78     21.75 o 
   2  10  12      231.89      268.46     30.75 o 
   3  10  12        6.45       17.27     20.26 o 
   4  10  12       14.88       14.06     25.02 o 
   5  10  12      235.16      244.75     28.70 o 
   6  10  12      131.29      158.05     27.93 o 
   7  10  12      233.73      266.06     31.95 o 
   8  10  12        7.71      -18.07     49.79 o 
 -10  11  12       17.12       13.54     29.69 o 
  -9  11  12       65.96       65.13     24.17 o 
  -8  11  12       62.48       47.20     23.27 o 
  -7  11  12        0.39       -5.63     18.83 o 
  -6  11  12      116.36      129.57     23.32 o 
  -5  11  12       61.28       69.43     20.63 o 
  -4  11  12       96.62       68.35     17.32 o 
  -3  11  12      208.72      181.17     23.61 o 
  -2  11  12      121.23      104.23     19.67 o 
  -1  11  12       65.84       94.96     23.12 o 
   0  11  12      452.17      405.33     38.24 o 
   1  11  12      554.50      546.53     33.53 o 
   2  11  12       22.92       28.62     21.21 o 
   3  11  12        8.07        2.69     23.00 o 
   4  11  12       69.46       58.06     29.17 o 
   5  11  12      288.31      259.60     30.11 o 
   6  11  12      384.68      334.33     33.44 o 
   7  11  12       68.25       38.82     36.60 o 
  -9  12  12       39.97       18.53     24.51 o 
  -8  12  12       84.15      133.98     38.55 o 
  -7  12  12      355.65      435.41     32.43 o 
  -6  12  12      110.08       86.46     22.83 o 
  -5  12  12      474.05      451.40     35.15 o 
  -4  12  12      246.95      175.85     31.53 o 
  -3  12  12       13.77       28.44     21.77 o 
  -2  12  12      165.17      167.91     25.53 o 
  -1  12  12     1610.14     1543.41     49.31 o 
   0  12  12      257.08      379.39     42.70 o 
   1  12  12       82.87       66.43     28.36 o 
   2  12  12      574.49      604.45     36.14 o 
   3  12  12       21.68       -1.71     22.71 o 
   4  12  12       23.18       23.39     24.21 o 
   5  12  12      493.06      510.14     38.12 o 
   6  12  12      400.87      414.35     38.71 o 
  -8  13  12       33.19       -5.64     29.29 o 
  -7  13  12        5.02       11.46     28.24 o 
  -6  13  12      360.96      443.99     46.91 o 
  -5  13  12       35.34      100.19     32.88 o 
  -4  13  12      199.83      163.81     32.99 o 
  -3  13  12      347.54      439.66     39.12 o 
  -2  13  12      455.81      451.53     47.98 o 
  -1  13  12      116.05      163.86     34.24 o 
   0  13  12      375.75      352.70     32.25 o 
   1  13  12      179.11      166.81     28.61 o 
   2  13  12      233.62      215.56     34.43 o 
   3  13  12      151.32      183.89     30.50 o 
   4  13  12      103.48      121.82     30.69 o 
   5  13  12       45.71       51.55     30.44 o 
  -6  14  12        1.21       -9.53     32.18 o 
  -5  14  12       28.20       71.96     40.28 o 
  -4  14  12       42.98       68.54     41.72 o 
  -3  14  12       72.29       17.20     44.19 o 
  -2  14  12       52.21       53.19     33.37 o 
  -1  14  12      164.47      122.99     35.45 o 
   0  14  12       75.70      107.55     43.48 o 
   1  14  12       81.66       78.54     33.73 o 
   2  14  12      152.49      156.15     31.87 o 
   3  14  12       67.63       85.75     31.68 o 
  -3  15  12       45.83       79.49     46.14 o 
  -2  15  12      193.16      176.57     38.86 o 
  -1  15  12       23.02        1.07     32.10 o 
   0  15  12        3.02       25.49     33.09 o 
 -14   1  13        2.41       -2.96     23.97 o 
 -13   1  13        3.34       25.73     21.70 o 
 -12   1  13      350.49      332.94     31.83 o 
 -11   1  13      534.93      421.44     27.76 o 
 -10   1  13        0.50      -14.78     14.78 o 
  -9   1  13      235.24      225.17     21.58 o 
  -8   1  13      673.83      681.12     32.89 o 
  -7   1  13      225.51      275.37     20.48 o 
  -6   1  13      755.58      663.14     18.52 o 
  -5   1  13     1501.17     1664.00     36.10 o 
  -4   1  13      300.16      375.43     11.89 o 
  -3   1  13     1905.83     1869.25     28.70 o 
  -2   1  13     1040.27     1122.84     22.55 o 
  -1   1  13     1083.48     1063.24     22.40 o 
   0   1  13     1030.59     1166.47     24.07 o 
   1   1  13       50.22       42.31     10.43 o 
   2   1  13      837.53      844.17     23.33 o 
   3   1  13      203.27      217.09     14.62 o 
   4   1  13       60.43       67.08     11.91 o 
   5   1  13      144.67      117.77     16.63 o 
   6   1  13       97.38      114.59     23.66 o 
   7   1  13       25.48       -1.72     23.04 o 
   8   1  13       70.73       45.47     30.84 o 
   9   1  13       73.78      149.59     48.18 o 
  10   1  13        1.16        9.01     28.50 o 
  11   1  13       52.74      113.08     42.14 o 
 -14   2  13        0.46      -19.41     24.16 o 
 -13   2  13      144.18      117.35     25.41 o 
 -12   2  13      251.46      271.63     26.92 o 
 -11   2  13       43.93       53.27     19.00 o 
 -10   2  13      533.63      572.42     29.04 o 
  -9   2  13      437.64      420.83     25.34 o 
  -8   2  13      626.89      627.32     27.51 o 
  -7   2  13       25.41       31.85     19.57 o 
  -6   2  13     1422.42     1395.29     29.64 o 
  -5   2  13     2504.41     2493.73     40.23 o 
  -4   2  13       17.82        7.87      7.59 o 
  -3   2  13      207.65      205.58     13.25 o 
  -2   2  13     2856.78     2910.88     40.77 o 
  -1   2  13     2179.22     2409.94     44.40 o 
   0   2  13      160.97      250.09     12.55 o 
   1   2  13       71.34       75.86      9.91 o 
   2   2  13      165.11      142.29     12.66 o 
   3   2  13       84.70      105.12     11.31 o 
   4   2  13     1719.34     1640.99     36.33 o 
   5   2  13      120.86       97.94     21.67 o 
   6   2  13       57.24       30.39     18.57 o 
   7   2  13       49.46       29.38     28.61 o 
   8   2  13      276.32      296.63     31.99 o 
   9   2  13       38.65        6.55     25.28 o 
  10   2  13      134.84       90.51     37.42 o 
  11   2  13        7.24      -36.37     36.37 o 
 -14   3  13        2.41       49.02     27.49 o 
 -13   3  13      378.97      406.59     33.10 o 
 -12   3  13       31.21        4.55     19.73 o 
 -11   3  13      289.88      318.88     26.65 o 
 -10   3  13     1000.85     1011.16     35.86 o 
  -9   3  13      884.45      913.04     46.53 o 
  -8   3  13       17.29       37.70     17.92 o 
  -7   3  13      455.79      443.46     19.10 o 
  -6   3  13     1725.76     1832.94     35.65 o 
  -5   3  13       29.20       47.19     11.76 o 
  -4   3  13     3771.34     3593.49     53.21 o 
  -3   3  13     1535.23     1646.24     28.15 o 
  -2   3  13     1416.13     1482.34     27.20 o 
  -1   3  13     1428.86     1460.08     25.98 o 
   0   3  13     1500.15     1448.79     26.28 o 
   1   3  13      298.12      261.35     12.96 o 
   2   3  13       36.87       67.22      9.99 o 
   3   3  13      214.68      198.23     16.14 o 
   4   3  13     1072.96     1126.16     30.38 o 
   5   3  13      416.63      353.46     20.24 o 
   6   3  13       51.99       26.99     15.10 o 
   7   3  13       78.04      103.44     17.78 o 
   8   3  13       15.63       31.92     26.86 o 
   9   3  13       34.46       -7.38     31.11 o 
  10   3  13       33.06       22.42     55.24 o 
  11   3  13       68.34       -2.94     37.82 o 
 -14   4  13       69.14       58.60     28.39 o 
 -13   4  13        3.20       -5.01     22.14 o 
 -12   4  13      175.70      222.96     42.36 o 
 -11   4  13      537.49      558.18     38.39 o 
 -10   4  13       34.76       18.14     17.29 o 
  -9   4  13      649.54      624.56     29.21 o 
  -8   4  13      235.87      246.89     21.76 o 
  -7   4  13      434.98      401.94     19.51 o 
  -6   4  13     1341.15     1384.35     29.59 o 
  -5   4  13     1912.16     1839.19     34.65 o 
  -4   4  13      383.09      431.82     15.93 o 
  -3   4  13      148.89      153.10     11.60 o 
  -2   4  13     2844.93     2894.17     42.72 o 
  -1   4  13        7.15        7.04      9.17 o 
   0   4  13      975.77     1117.74     24.61 o 
   1   4  13     1428.32     1500.45     27.45 o 
   2   4  13        6.01        0.43     11.06 o 
   3   4  13      732.75      781.24     25.40 o 
   4   4  13     1843.91     1746.86     38.43 o 
   5   4  13      552.03      549.33     24.58 o 
   6   4  13       34.81       24.67     14.91 o 
   7   4  13      942.84      949.68     37.33 o 
   8   4  13        8.61      -24.05     24.05 o 
   9   4  13       44.72       46.12     28.55 o 
  10   4  13      456.41      334.77     71.22 o 
  11   4  13       49.50       34.74     41.04 o 
 -14   5  13       31.93      -27.89     32.08 o 
 -13   5  13      119.03       72.00     29.43 o 
 -12   5  13       40.86       68.74     25.76 o 
 -11   5  13      606.69      602.43     33.20 o 
 -10   5  13      112.53       93.91     20.11 o 
  -9   5  13        0.21       25.51     17.63 o 
  -8   5  13      394.89      447.32     21.91 o 
  -7   5  13      586.88      684.85     24.28 o 
  -6   5  13       42.59       33.93     11.70 o 
  -5   5  13     2243.78     2290.09     40.05 o 
  -4   5  13     4053.23     3997.04     56.46 o 
  -3   5  13      471.76      515.19     17.06 o 
  -2   5  13     1906.34     1967.74     33.05 o 
  -1   5  13     3435.19     3272.82     47.50 o 
   0   5  13     1417.27     1499.17     27.18 o 
   1   5  13     1946.89     2179.80     37.31 o 
   2   5  13     3478.37     3852.18     62.46 o 
   3   5  13     1450.86     1331.94     36.97 o 
   4   5  13        4.23       -5.86     20.78 o 
   5   5  13     1905.10     2029.66     43.97 o 
   6   5  13      986.43     1027.54     37.85 o 
   7   5  13      449.86      630.99     33.12 o 
   8   5  13      240.78      279.07     28.46 o 
   9   5  13      753.35      749.42     47.31 o 
  10   5  13        0.98       -4.59     29.83 o 
 -13   6  13       54.51       33.83     29.61 o 
 -12   6  13      543.10      574.54     40.99 o 
 -11   6  13      417.66      444.60     35.27 o 
 -10   6  13       65.19       62.47     21.43 o 
  -9   6  13      958.25      940.03     35.82 o 
  -8   6  13       97.76      114.01     17.35 o 
  -7   6  13      118.54      118.36     16.30 o 
  -6   6  13     1959.38     1955.26     41.46 o 
  -5   6  13      744.93      724.38     23.51 o 
  -4   6  13      140.41      173.08     13.05 o 
  -3   6  13       39.82       62.00     12.07 o 
  -2   6  13      698.55      734.93     20.36 o 
  -1   6  13        0.97        6.12      9.45 o 
   0   6  13     1784.14     1811.97     34.82 o 
   1   6  13     1078.30     1104.61     28.38 o 
   2   6  13      152.25      136.36     16.07 o 
   3   6  13      602.49      570.26     34.15 o 
   4   6  13       83.23      117.16     22.67 o 
   5   6  13       22.21        9.56     17.45 o 
   6   6  13     1185.64     1237.54     41.68 o 
   7   6  13     1151.98     1088.17     50.53 o 
   8   6  13       14.23        2.22     21.70 o 
   9   6  13       15.07      -26.73     26.73 o 
  10   6  13      486.09      491.74     47.88 o 
 -13   7  13      703.76      769.30     62.79 o 
 -12   7  13      201.71      166.50     34.83 o 
 -11   7  13      814.18      760.92     43.73 o 
 -10   7  13      788.72      857.51     41.72 o 
  -9   7  13       68.67       75.25     20.69 o 
  -8   7  13      121.51       74.29     18.23 o 
  -7   7  13     1061.52      962.73     33.90 o 
  -6   7  13     1254.51     1255.67     30.96 o 
  -5   7  13       49.83       60.97     14.11 o 
  -4   7  13      290.65      318.67     15.72 o 
  -3   7  13       12.61       -3.15     10.07 o 
  -2   7  13      506.25      481.87     17.92 o 
  -1   7  13      518.26      584.00     19.30 o 
   0   7  13      590.77      561.62     20.98 o 
   1   7  13      190.69      211.77     18.31 o 
   2   7  13       14.32        0.48     15.80 o 
   3   7  13        5.74        1.48     16.62 o 
   4   7  13       20.79       33.41     18.80 o 
   5   7  13     1022.11     1103.11     39.52 o 
   6   7  13      519.48      534.83     36.98 o 
   7   7  13      537.45      465.96     32.71 o 
   8   7  13       90.20       88.44     25.96 o 
   9   7  13      215.30      259.99     32.77 o 
  10   7  13        6.35       26.25     37.44 o 
 -12   8  13      343.13      317.17     39.55 o 
 -11   8  13      328.03      314.02     37.22 o 
 -10   8  13      153.41      165.54     30.48 o 
  -9   8  13      488.99      501.64     58.98 o 
  -8   8  13      120.55      158.52     20.93 o 
  -7   8  13      446.22      381.69     27.37 o 
  -6   8  13     3097.49     3105.41     58.51 o 
  -5   8  13      514.02      538.84     23.31 o 
  -4   8  13        2.47        4.48     13.75 o 
  -3   8  13      138.64      136.44     13.90 o 
  -2   8  13      629.19      687.37     24.18 o 
  -1   8  13      205.91      277.95     17.45 o 
   0   8  13     1826.75     1710.77     39.49 o 
   1   8  13      704.48      722.45     46.32 o 
   2   8  13       32.49       51.63     19.02 o 
   3   8  13       82.73       75.53     22.91 o 
   4   8  13      464.24      456.13     30.02 o 
   5   8  13      618.20      574.59     32.28 o 
   6   8  13     1538.27     1628.24     50.99 o 
   7   8  13      190.03      256.48     38.52 o 
   8   8  13       71.95      105.68     28.51 o 
   9   8  13        0.57       13.05     27.11 o 
 -12   9  13        0.08      -29.17     29.17 o 
 -11   9  13      207.33      221.90     35.54 o 
 -10   9  13      288.94      355.77     37.48 o 
  -9   9  13       12.32        6.62     26.06 o 
  -8   9  13       35.62       66.75     21.12 o 
  -7   9  13     1307.63     1331.35     36.80 o 
  -6   9  13      928.35      928.64     33.62 o 
  -5   9  13     1212.59     1130.18     31.28 o 
  -4   9  13      700.07      628.68     22.00 o 
  -3   9  13      133.13      127.21     15.80 o 
  -2   9  13      241.25      208.83     16.34 o 
  -1   9  13     3307.36     3370.31     59.81 o 
   0   9  13     1694.66     1732.63     50.53 o 
   1   9  13      609.64      724.77     33.92 o 
   2   9  13      926.83      996.67     38.17 o 
   3   9  13      249.70      233.20     25.94 o 
   4   9  13      197.22      193.59     26.87 o 
   5   9  13     1189.60     1151.56     44.45 o 
   6   9  13      809.93      758.60     39.04 o 
   7   9  13       29.44      106.61     27.33 o 
   8   9  13        7.45       25.50     29.23 o 
 -11  10  13      184.39      179.58     37.81 o 
 -10  10  13      422.78      419.55     42.38 o 
  -9  10  13      251.81      263.20     29.84 o 
  -8  10  13       68.91       54.04     21.74 o 
  -7  10  13      233.19      214.51     30.84 o 
  -6  10  13     1772.00     1762.49     47.13 o 
  -5  10  13     1009.26     1041.29     35.88 o 
  -4  10  13       71.86       57.74     16.01 o 
  -3  10  13      954.56     1028.36     28.79 o 
  -2  10  13     1408.88     1318.23     36.11 o 
  -1  10  13      738.97      667.63     36.29 o 
   0  10  13      694.76      790.71     40.02 o 
   1  10  13     1291.57     1316.37     44.22 o 
   2  10  13       96.95      129.86     23.92 o 
   3  10  13       50.87       52.67     28.36 o 
   4  10  13      182.91      193.92     26.90 o 
   5  10  13     1224.47     1184.27     46.09 o 
   6  10  13      499.66      454.57     35.97 o 
   7  10  13       16.22      -23.34     24.87 o 
   8  10  13       37.34       49.79     28.94 o 
 -10  11  13     1003.48     1010.62     53.00 o 
  -9  11  13       91.78      155.32     35.42 o 
  -8  11  13        0.85      -16.85     20.35 o 
  -7  11  13      249.25      218.49     26.09 o 
  -6  11  13      497.90      491.09     44.22 o 
  -5  11  13      386.63      411.71     30.72 o 
  -4  11  13       91.64       94.40     22.54 o 
  -3  11  13       72.79       54.54     25.89 o 
  -2  11  13       48.22       35.36     26.43 o 
  -1  11  13      371.09      369.96     31.58 o 
   0  11  13      863.87      822.57     38.49 o 
   1  11  13       84.72       40.98     27.00 o 
   2  11  13       23.60        6.94     21.50 o 
   3  11  13        8.51       34.57     25.64 o 
   4  11  13      275.42      283.42     36.54 o 
   5  11  13      177.30      145.74     29.11 o 
   6  11  13       73.24       67.34     32.20 o 
   7  11  13       12.00      -21.31     37.90 o 
  -9  12  13      186.16      189.87     50.31 o 
  -8  12  13        3.73       19.03     32.95 o 
  -7  12  13       14.49       35.98     30.96 o 
  -6  12  13      386.30      303.79     32.87 o 
  -5  12  13      200.68      259.75     32.82 o 
  -4  12  13      326.01      248.49     37.90 o 
  -3  12  13       18.31       16.02     25.25 o 
  -2  12  13       72.72      138.32     26.37 o 
  -1  12  13      116.88      159.53     26.95 o 
   0  12  13       24.11       23.04     23.59 o 
   1  12  13       64.69       13.95     23.73 o 
   2  12  13      157.40      210.47     37.40 o 
   3  12  13       34.79       11.02     24.76 o 
   4  12  13       14.55       19.76     26.20 o 
   5  12  13      364.40      403.29     37.59 o 
   6  12  13      423.57      340.47     39.01 o 
  -8  13  13       47.35       20.91     45.58 o 
  -7  13  13       41.64        3.96     30.26 o 
  -6  13  13        6.52      -26.14     26.14 o 
  -5  13  13      781.98      735.77     57.95 o 
  -4  13  13        4.83        9.49     85.81 o 
  -3  13  13      210.36      168.39     40.92 o 
  -2  13  13       66.88       90.76     36.45 o 
  -1  13  13      112.58       73.85     62.08 o 
   0  13  13       34.76        6.73     30.10 o 
   1  13  13      634.24      657.96     40.61 o 
   2  13  13       91.32      101.35     30.64 o 
   3  13  13        4.41      -22.14     24.71 o 
   4  13  13       13.04        8.58     27.78 o 
  -6  14  13       45.02       72.81     34.98 o 
  -5  14  13       22.60       28.67     46.74 o 
  -4  14  13      191.77      163.75     49.67 o 
  -3  14  13      205.97      331.26     54.09 o 
  -2  14  13        2.23      -27.46     27.46 o 
  -1  14  13       12.26      -28.89     28.89 o 
   0  14  13      250.15      212.65     48.37 o 
   1  14  13        0.65      -27.27     27.27 o 
   2  14  13      620.73      613.65     44.31 o 
 -14   0  14      575.06      488.63     52.17 o 
 -13   0  14      815.56      899.22     57.03 o 
 -12   0  14      621.98      704.09     49.45 o 
 -11   0  14      117.32      119.62     30.87 o 
 -10   0  14     3147.68     2960.27    130.86 o 
  -9   0  14     1245.75     1315.83     55.40 o 
  -8   0  14     1780.07     1853.10     64.10 o 
  -7   0  14     2375.89     2187.29     70.00 o 
  -6   0  14      418.78      511.11     35.44 o 
  -5   0  14      890.95      779.12     26.69 o 
  -4   0  14    12315.37    11628.50    170.76 o 
  -3   0  14     2644.62     3010.17     62.76 o 
  -2   0  14     2702.47     2864.95     76.81 o 
  -1   0  14     3584.50     3588.60     70.86 o 
   0   0  14      818.53      713.78     27.95 o 
   1   0  14      854.58      857.87     30.88 o 
   2   0  14     6401.56     6083.90    110.29 o 
   3   0  14     9299.35     8941.43    186.12 o 
   4   0  14       14.90        9.39     18.42 o 
   5   0  14       10.81        9.51     26.90 o 
   6   0  14     1010.89     1050.79     57.11 o 
   7   0  14      846.93      827.19     55.42 o 
   8   0  14     1524.31     1457.27     71.32 o 
   9   0  14      421.15      370.69     61.78 o 
  10   0  14       46.09       35.00     42.48 o 
  11   0  14       19.46       43.62     48.88 o 
 -14   1  14      874.96      859.22     43.85 o 
 -13   1  14      802.89      832.20     40.67 o 
 -12   1  14        7.44        8.36     19.86 o 
 -11   1  14      510.22      551.19     30.99 o 
 -10   1  14        8.04       -4.32     17.95 o 
  -9   1  14     1392.17     1487.20     41.43 o 
  -8   1  14     1765.37     1618.57     42.43 o 
  -7   1  14     1099.09      984.55     33.81 o 
  -6   1  14     1036.50      995.76     39.24 o 
  -5   1  14     1619.08     1712.97     31.80 o 
  -4   1  14      756.63      687.04     18.24 o 
  -3   1  14     4178.43     4258.19     52.60 o 
  -2   1  14     5291.98     5208.46     70.16 o 
  -1   1  14      167.07      187.15     13.67 o 
   0   1  14       32.65       26.46     10.01 o 
   1   1  14     5841.78     5543.30     82.90 o 
   2   1  14      332.57      306.78     16.95 o 
   3   1  14     5649.04     5472.07     73.81 o 
   4   1  14     3743.72     3831.28     72.13 o 
   5   1  14      382.25      389.63     32.60 o 
   6   1  14       10.34       42.68     21.37 o 
   7   1  14     1754.43     1783.54     54.22 o 
   8   1  14     1305.67     1465.45     52.12 o 
   9   1  14      318.41      336.90     36.15 o 
  10   1  14      492.90      492.60     40.59 o 
  11   1  14      304.73      365.08     52.79 o 
 -14   2  14       94.77      134.26     29.02 o 
 -13   2  14      533.08      544.38     35.60 o 
 -12   2  14       27.17       14.22     20.37 o 
 -11   2  14       78.74       75.78     22.37 o 
 -10   2  14     1216.71     1251.18     40.13 o 
  -9   2  14      435.72      478.74     30.50 o 
  -8   2  14       88.65      144.42     19.01 o 
  -7   2  14       52.09       41.73     15.51 o 
  -6   2  14      866.20      881.37     29.23 o 
  -5   2  14      140.57      165.71     13.26 o 
  -4   2  14      953.72      917.98     22.23 o 
  -3   2  14     2704.88     2587.37     37.91 o 
  -2   2  14     4539.16     4349.52     59.38 o 
  -1   2  14     4603.22     4441.58     64.81 o 
   0   2  14       63.14      110.17     14.19 o 
   1   2  14       16.94       39.73     11.30 o 
   2   2  14     5754.52     5616.55     82.07 o 
   3   2  14     2833.26     2916.60     58.65 o 
   4   2  14      883.97      911.72     34.18 o 
   5   2  14      629.98      580.29     31.43 o 
   6   2  14     1435.17     1340.37     45.69 o 
   7   2  14      438.58      458.29     33.54 o 
   8   2  14     2082.84     2220.86     62.90 o 
   9   2  14      527.30      583.24     40.18 o 
  10   2  14        4.30       91.66     41.05 o 
  11   2  14      123.70      141.67     71.37 o 
 -14   3  14     1042.06     1002.45     46.20 o 
 -13   3  14      400.86      389.46     32.94 o 
 -12   3  14      121.50      119.16     24.69 o 
 -11   3  14      252.73      202.29     24.58 o 
 -10   3  14      335.13      307.42     34.37 o 
  -9   3  14     1312.69     1401.85     41.14 o 
  -8   3  14     1240.17     1200.58     42.19 o 
  -7   3  14      104.18       63.28     17.77 o 
  -6   3  14     1180.47     1113.31     26.40 o 
  -5   3  14     1233.06     1298.15     28.44 o 
  -4   3  14     1008.20     1030.36     25.64 o 
  -3   3  14     2801.23     2681.20     42.89 o 
  -2   3  14     4353.38     4529.02     57.17 o 
  -1   3  14      282.00      236.09     17.07 o 
   0   3  14       46.41       43.47      9.92 o 
   1   3  14     1948.23     2087.46     34.09 o 
   2   3  14     2798.11     2849.28     50.79 o 
   3   3  14      596.06      604.63     26.39 o 
   4   3  14      701.11      675.86     28.48 o 
   5   3  14      583.29      532.79     24.66 o 
   6   3  14       20.57       56.85     18.60 o 
   7   3  14      784.34      697.87     40.62 o 
   8   3  14      693.45      612.57     62.27 o 
   9   3  14      246.86      245.15     42.94 o 
  10   3  14      242.40      274.00     46.45 o 
 -14   4  14     1125.80     1158.33     49.74 o 
 -13   4  14      809.57      826.18     41.99 o 
 -12   4  14      152.35      129.65     26.19 o 
 -11   4  14       18.50       53.24     27.50 o 
 -10   4  14     1706.26     1782.11     48.53 o 
  -9   4  14      898.81      994.71     36.59 o 
  -8   4  14     1224.53     1271.81     39.06 o 
  -7   4  14     5473.11     5411.47     80.27 o 
  -6   4  14     1307.35     1391.50     30.18 o 
  -5   4  14      191.11      214.68     15.25 o 
  -4   4  14     2054.55     2092.04     36.82 o 
  -3   4  14     6183.85     5834.00     74.20 o 
  -2   4  14       72.96       65.79     10.62 o 
  -1   4  14      610.12      577.95     17.51 o 
   0   4  14     4947.06     4733.64     73.03 o 
   1   4  14     3881.26     3919.21     53.97 o 
   2   4  14      521.52      470.98     21.66 o 
   3   4  14     1944.21     2180.44     44.22 o 
   4   4  14       26.68       19.50     14.43 o 
   5   4  14        3.40      -14.04     14.04 o 
   6   4  14       12.16       22.83     16.96 o 
   7   4  14      908.23      967.34     38.30 o 
   8   4  14      315.70      279.56     35.54 o 
   9   4  14      134.47      165.90     42.88 o 
  10   4  14        6.69        6.82     36.70 o 
 -14   5  14      203.67       86.72     45.05 o 
 -13   5  14      453.31      475.31     37.05 o 
 -12   5  14       24.41       39.64     23.47 o 
 -11   5  14       16.00       35.76     24.65 o 
 -10   5  14       48.64       77.47     21.34 o 
  -9   5  14     1856.55     1855.50     48.48 o 
  -8   5  14       85.57       94.78     20.06 o 
  -7   5  14       39.16       50.88     14.56 o 
  -6   5  14     1537.31     1484.64     32.28 o 
  -5   5  14      279.03      246.15     18.27 o 
  -4   5  14     3773.01     3620.91     51.02 o 
  -3   5  14      406.50      386.06     17.77 o 
  -2   5  14      956.99     1036.91     23.95 o 
  -1   5  14      439.75      417.96     22.02 o 
   0   5  14      215.17      206.42     13.19 o 
   1   5  14      475.74      408.12     22.51 o 
   2   5  14     1438.64     1354.17     33.69 o 
   3   5  14      834.64      805.26     27.30 o 
   4   5  14       23.20       12.03     14.61 o 
   5   5  14        1.91      -14.51     16.92 o 
   6   5  14        6.54       29.24     30.84 o 
   7   5  14      252.37      250.04     27.00 o 
   8   5  14      406.58      400.36     40.97 o 
   9   5  14      117.76      186.01     47.17 o 
  10   5  14       19.18       41.85     43.00 o 
 -13   6  14       11.58      -14.11     28.33 o 
 -12   6  14       52.03       31.09     27.09 o 
 -11   6  14      152.40      151.99     25.49 o 
 -10   6  14       92.05      110.41     21.94 o 
  -9   6  14       17.80       -9.55     17.47 o 
  -8   6  14      358.15      389.68     37.00 o 
  -7   6  14        1.50        7.20     13.44 o 
  -6   6  14        0.83       -6.16     12.37 o 
  -5   6  14      451.50      492.17     20.89 o 
  -4   6  14       72.36      102.24     12.49 o 
  -3   6  14       75.89       72.60     12.04 o 
  -2   6  14     1743.60     1531.44     30.07 o 
  -1   6  14       22.34       26.36     11.38 o 
   0   6  14      283.74      311.66     16.35 o 
   1   6  14        6.15        0.92     16.57 o 
   2   6  14      396.97      410.30     22.20 o 
   3   6  14      101.07      105.44     20.32 o 
   4   6  14      943.33      893.72     36.03 o 
   5   6  14       70.86       82.43     20.67 o 
   6   6  14      143.97      178.45     24.87 o 
   7   6  14       29.79       47.33     23.22 o 
   8   6  14      611.81      658.08     37.52 o 
   9   6  14       90.68       39.10     32.38 o 
 -13   7  14       62.24       47.80     56.89 o 
 -12   7  14      265.40      241.64     35.66 o 
 -11   7  14        8.81      -20.28     29.25 o 
 -10   7  14      136.14      128.30     24.39 o 
  -9   7  14      313.96      300.61     26.97 o 
  -8   7  14      114.05       84.20     17.54 o 
  -7   7  14      226.64      257.27     20.76 o 
  -6   7  14      509.05      508.35     22.68 o 
  -5   7  14      506.06      470.98     21.82 o 
  -4   7  14      674.63      707.90     21.53 o 
  -3   7  14      966.06      889.22     23.40 o 
  -2   7  14      151.99      122.18     13.51 o 
  -1   7  14      292.52      331.53     16.98 o 
   0   7  14      457.58      415.72     25.19 o 
   1   7  14      906.36      951.54     30.48 o 
   2   7  14      394.92      438.66     24.27 o 
   3   7  14      402.38      434.61     28.28 o 
   4   7  14        2.26       23.97     18.38 o 
   5   7  14        0.57       14.09     20.99 o 
   6   7  14      126.30      100.64     28.18 o 
   7   7  14      173.70      164.80     40.50 o 
   8   7  14      186.65      146.52     28.20 o 
   9   7  14       51.18       90.56     35.43 o 
 -12   8  14      103.31      116.36     35.56 o 
 -11   8  14       41.15       66.28     29.89 o 
 -10   8  14       56.40       73.16     46.97 o 
  -9   8  14      225.49      250.86     27.04 o 
  -8   8  14      100.55      109.17     19.53 o 
  -7   8  14        2.80        3.17     16.18 o 
  -6   8  14        1.63       41.67     15.27 o 
  -5   8  14       33.93       50.25     15.57 o 
  -4   8  14      258.17      241.82     18.20 o 
  -3   8  14      335.86      348.24     18.05 o 
  -2   8  14      260.02      318.03     18.55 o 
  -1   8  14       12.98       15.75     13.37 o 
   0   8  14      155.91      170.65     21.12 o 
   1   8  14      961.65     1047.57     38.34 o 
   2   8  14      125.60      108.84     21.31 o 
   3   8  14      542.50      611.93     32.15 o 
   4   8  14       31.72       11.97     24.65 o 
   5   8  14       40.93       54.59     22.48 o 
   6   8  14       93.60      107.46     25.80 o 
   7   8  14      428.26      442.61     34.96 o 
   8   8  14        0.57        9.73     25.98 o 
   9   8  14       27.87       42.26     40.93 o 
 -12   9  14      226.68      333.86     47.92 o 
 -11   9  14        2.19       25.37     31.29 o 
 -10   9  14       32.77      -17.01     32.12 o 
  -9   9  14        1.45      -25.30     25.30 o 
  -8   9  14       56.07       53.82     20.03 o 
  -7   9  14        9.36        7.13     18.42 o 
  -6   9  14       54.34       30.08     23.79 o 
  -5   9  14      772.10      770.13     27.64 o 
  -4   9  14      355.34      351.17     21.30 o 
  -3   9  14       20.86       17.01     15.03 o 
  -2   9  14      251.14      263.20     17.64 o 
  -1   9  14       57.46       14.76     18.38 o 
   0   9  14      649.82      633.64     33.12 o 
   1   9  14        0.77       12.57     19.50 o 
   2   9  14        5.58      -20.68     20.68 o 
   3   9  14        0.07      -13.61     19.22 o 
   4   9  14       10.27        4.73     21.78 o 
   5   9  14        5.76       27.39     22.78 o 
   6   9  14      634.82      631.29     39.55 o 
   7   9  14        1.64       72.55     31.26 o 
   8   9  14       21.72      -10.07     38.89 o 
 -11  10  14      266.76      294.27     52.98 o 
 -10  10  14       92.16       36.82     30.19 o 
  -9  10  14       24.13       65.48     36.07 o 
  -8  10  14      131.43      128.83     28.82 o 
  -7  10  14      368.19      376.83     32.49 o 
  -6  10  14      443.30      458.24     26.86 o 
  -5  10  14      163.01      142.24     24.18 o 
  -4  10  14      559.83      485.89     24.13 o 
  -3  10  14        4.63        1.03     13.83 o 
  -2  10  14       46.42       -7.82     19.50 o 
  -1  10  14      585.61      670.13     44.22 o 
   0  10  14      577.48      605.69     33.79 o 
   1  10  14        1.04      -19.38     19.38 o 
   2  10  14       81.27       93.52     24.55 o 
   3  10  14      168.82      184.70     32.33 o 
   4  10  14        7.86       22.14     24.20 o 
   5  10  14      198.71      232.49     30.63 o 
   6  10  14      310.37      313.04     35.39 o 
   7  10  14       10.52      -15.76     26.40 o 
 -10  11  14       10.32       21.12     31.72 o 
  -9  11  14      185.72      169.81     35.66 o 
  -8  11  14       79.89      130.56     26.72 o 
  -7  11  14       24.08      -17.83     17.83 o 
  -6  11  14      318.41      362.13     28.72 o 
  -5  11  14      193.91      208.01     24.77 o 
  -4  11  14       89.32       69.29     20.69 o 
  -3  11  14      365.85      391.23     63.93 o 
  -2  11  14      205.26      248.39     27.69 o 
  -1  11  14      498.98      472.47     42.48 o 
   0  11  14     1262.03     1275.52     46.54 o 
   1  11  14      919.91      944.04     42.03 o 
   2  11  14      143.55      189.25     33.87 o 
   3  11  14       19.00      -18.84     22.87 o 
   4  11  14      291.06      379.44     42.92 o 
   5  11  14      481.11      574.58     39.03 o 
   6  11  14      309.90      275.91     35.28 o 
  -9  12  14        8.77       20.81     31.76 o 
  -8  12  14       48.50       21.28     24.44 o 
  -7  12  14      107.38      100.21     42.73 o 
  -6  12  14        4.13       18.85     25.75 o 
  -5  12  14      366.22      377.81     35.30 o 
  -4  12  14      181.91      300.33     55.78 o 
  -3  12  14        6.65        6.63     90.53 o 
  -2  12  14      270.77      309.20     36.98 o 
  -1  12  14     1084.24     1055.38     62.31 o 
   0  12  14        7.98      -22.20     22.20 o 
   1  12  14      298.83      341.69     32.89 o 
   2  12  14      425.61      436.20     36.53 o 
   3  12  14       43.38       22.69     31.46 o 
   4  12  14        3.10       -6.37     44.41 o 
   5  12  14      686.82      762.52     45.49 o 
  -7  13  14       15.15        8.51     30.86 o 
  -6  13  14      191.49      193.76     48.10 o 
  -5  13  14       64.12       92.75     50.20 o 
  -4  13  14       76.39       81.71     43.49 o 
  -3  13  14      400.29      311.85     49.89 o 
  -2  13  14      260.71      237.30     44.50 o 
  -1  13  14        0.29       20.65     29.49 o 
   0  13  14      640.64      558.22     39.14 o 
   1  13  14      186.78      212.98     34.27 o 
   2  13  14        5.37       -3.33     26.23 o 
   3  13  14      158.04      209.46     34.75 o 
  -5  14  14       97.77       25.91     45.34 o 
  -4  14  14      469.29      539.04     58.10 o 
  -3  14  14      241.26      406.15    137.72 o 
  -2  14  14        0.23      -41.62     41.62 o 
  -1  14  14      414.18      485.10     61.96 o 
   0  14  14      258.13      236.11     42.08 o 
   1  14  14        1.97        2.82     34.65 o 
 -14   1  15        1.85       24.10     31.33 o 
 -13   1  15       45.89       -2.22     26.01 o 
 -12   1  15        3.20       -3.30     20.32 o 
 -11   1  15      230.18      268.32     27.19 o 
 -10   1  15      110.58      145.97     24.68 o 
  -9   1  15      396.96      378.34     29.51 o 
  -8   1  15      229.01      212.47     26.01 o 
  -7   1  15       61.26       38.89     16.84 o 
  -6   1  15       46.95       38.79     16.85 o 
  -5   1  15        1.65       18.49     18.42 o 
  -4   1  15       29.78       42.03      9.11 o 
  -3   1  15      286.00      344.18     16.25 o 
  -2   1  15     1138.37     1075.03     23.66 o 
  -1   1  15       57.48       83.83     16.97 o 
   0   1  15      879.27      982.66     24.62 o 
   1   1  15        2.78       22.89     16.46 o 
   2   1  15      262.14      274.93     17.37 o 
   3   1  15       62.94        9.79     12.86 o 
   4   1  15       31.18       14.30     22.68 o 
   5   1  15       61.37       66.05     21.90 o 
   6   1  15        8.98       27.60     21.90 o 
   7   1  15       92.22       72.31     30.96 o 
   8   1  15        3.97      -24.54     24.54 o 
   9   1  15        4.71       34.18     29.17 o 
  10   1  15       11.54       25.82     41.65 o 
 -14   2  15        3.91      -23.26     23.26 o 
 -13   2  15       68.95       68.46     25.99 o 
 -12   2  15      130.96      152.68     29.23 o 
 -11   2  15      131.22      157.15     24.16 o 
 -10   2  15      410.73      334.75     26.73 o 
  -9   2  15      292.09      291.80     25.07 o 
  -8   2  15      346.16      344.80     28.92 o 
  -7   2  15        5.74      -10.92     14.23 o 
  -6   2  15      768.29      832.40     29.07 o 
  -5   2  15      167.99      170.43     17.02 o 
  -4   2  15        1.68       -9.60      9.60 o 
  -3   2  15      143.24      146.42     12.43 o 
  -2   2  15     1107.36     1066.31     23.85 o 
  -1   2  15       13.96       13.60     11.91 o 
   0   2  15        1.14       19.31     11.90 o 
   1   2  15      180.09      229.08     14.75 o 
   2   2  15      377.92      390.91     17.04 o 
   3   2  15      104.20      124.82     21.60 o 
   4   2  15      706.83      698.57     28.18 o 
   5   2  15      372.09      371.10     27.24 o 
   6   2  15        1.17       33.45     27.45 o 
   7   2  15       50.19      -19.09     21.85 o 
   8   2  15        4.50       12.00     25.43 o 
   9   2  15       60.12      105.46     43.91 o 
  10   2  15      143.31      162.76     56.57 o 
 -14   3  15        0.29      -13.74     26.75 o 
 -13   3  15       11.39       -0.60     23.23 o 
 -12   3  15        3.54        2.06     21.80 o 
 -11   3  15      527.26      451.82     31.12 o 
 -10   3  15      218.35      203.24     24.97 o 
  -9   3  15      120.92      122.15     28.08 o 
  -8   3  15      366.05      351.39     25.39 o 
  -7   3  15      643.75      623.04     28.90 o 
  -6   3  15      175.29      160.09     17.59 o 
  -5   3  15     1279.02     1354.77     30.53 o 
  -4   3  15     6689.89     6644.60     80.24 o 
  -3   3  15       28.77        9.42     10.35 o 
  -2   3  15        3.54        7.52     11.11 o 
  -1   3  15     4374.31     4221.96     60.36 o 
   0   3  15     1995.07     2047.60     36.36 o 
   1   3  15      749.37      725.83     19.90 o 
   2   3  15     3649.35     3561.43     60.32 o 
   3   3  15     2511.81     2463.70     48.04 o 
   4   3  15      757.42      702.39     26.98 o 
   5   3  15      572.31      627.66     30.34 o 
   6   3  15      349.70      294.94     35.34 o 
   7   3  15       21.19        5.91     23.78 o 
   8   3  15       12.02       66.61     50.23 o 
   9   3  15      333.66      506.04     53.65 o 
  10   3  15       26.41       50.23     64.79 o 
 -14   4  15       22.03      -16.47     25.77 o 
 -13   4  15       90.16       28.91     26.65 o 
 -12   4  15       57.86       62.41     24.27 o 
 -11   4  15      533.48      466.42     31.01 o 
 -10   4  15       61.79       74.09     20.96 o 
  -9   4  15       92.25      108.98     23.41 o 
  -8   4  15      122.54      128.15     20.17 o 
  -7   4  15      145.04      124.27     19.52 o 
  -6   4  15      711.45      688.02     23.73 o 
  -5   4  15     1039.69     1027.08     26.62 o 
  -4   4  15       23.33       29.53     10.70 o 
  -3   4  15      307.88      339.98     15.56 o 
  -2   4  15     2164.89     2247.58     35.77 o 
  -1   4  15      226.20      233.09     14.22 o 
   0   4  15      556.20      551.16     18.24 o 
   1   4  15     1314.74     1257.27     30.78 o 
   2   4  15      144.29      145.28     16.82 o 
   3   4  15      323.82      264.13     23.02 o 
   4   4  15     1555.85     1671.18     39.88 o 
   5   4  15       21.78       26.69     16.34 o 
   6   4  15      180.78      205.63     22.08 o 
   7   4  15      336.97      339.48     35.49 o 
   8   4  15       56.08       46.78     37.89 o 
   9   4  15       42.71       84.18     49.33 o 
  10   4  15      162.19      189.01     47.88 o 
 -13   5  15      446.85      476.92     37.46 o 
 -12   5  15      667.83      675.18     37.81 o 
 -11   5  15       10.10      -11.77     20.26 o 
 -10   5  15      475.31      546.03     65.52 o 
  -9   5  15      451.32      417.48     27.99 o 
  -8   5  15      636.68      639.03     30.87 o 
  -7   5  15        3.59       -4.33     15.00 o 
  -6   5  15     1250.63     1254.64     37.61 o 
  -5   5  15      167.66      159.74     15.67 o 
  -4   5  15       69.92       88.68     13.74 o 
  -3   5  15       29.71       23.24     15.54 o 
  -2   5  15      818.13      822.72     22.23 o 
  -1   5  15      163.71      179.23     17.56 o 
   0   5  15       12.77       -5.51      9.97 o 
   1   5  15       76.02       74.07     17.02 o 
   2   5  15      173.29      148.25     20.14 o 
   3   5  15      243.46      286.42     26.01 o 
   4   5  15       75.64      117.27     18.23 o 
   5   5  15      722.20      647.98     32.97 o 
   6   5  15       33.24       31.92     21.50 o 
   7   5  15       47.14       76.22     23.60 o 
   8   5  15      187.37      174.25     36.39 o 
   9   5  15      146.31      116.20     36.23 o 
 -13   6  15       91.57       36.23     46.56 o 
 -12   6  15      437.61      455.39     44.51 o 
 -11   6  15      829.65      828.81     39.13 o 
 -10   6  15       58.10       75.18     22.78 o 
  -9   6  15      206.93      233.63     25.85 o 
  -8   6  15     1042.34      987.05     42.52 o 
  -7   6  15      400.71      364.41     20.87 o 
  -6   6  15      636.03      642.94     23.84 o 
  -5   6  15      340.33      315.17     18.78 o 
  -4   6  15        0.32       -9.00     15.23 o 
  -3   6  15       26.24       46.22     11.93 o 
  -2   6  15       89.18       99.90     14.71 o 
  -1   6  15      156.20      127.89     21.17 o 
   0   6  15      135.38      139.17     16.11 o 
   1   6  15      498.72      537.36     24.23 o 
   2   6  15        2.40       20.43     17.14 o 
   3   6  15       47.38       65.15     20.74 o 
   4   6  15      424.01      489.39     31.29 o 
   5   6  15      189.65      237.32     27.01 o 
   6   6  15      780.25      795.57     52.39 o 
   7   6  15      583.63      574.67     38.02 o 
   8   6  15       77.44       60.98     30.53 o 
   9   6  15       44.01       19.80     34.18 o 
 -12   7  15       72.62       95.16     32.09 o 
 -11   7  15      497.63      446.18     63.07 o 
 -10   7  15      379.75      372.95     29.90 o 
  -9   7  15        1.03       -7.94     19.85 o 
  -8   7  15      382.87      447.71     35.67 o 
  -7   7  15      942.45     1049.64     30.81 o 
  -6   7  15      670.95      658.89     25.25 o 
  -5   7  15      601.51      569.17     23.12 o 
  -4   7  15      289.16      239.22     19.53 o 
  -3   7  15       12.19       23.20     12.09 o 
  -2   7  15      117.76      117.27     13.92 o 
  -1   7  15     2842.63     2907.31     52.77 o 
   0   7  15      604.29      583.51     52.14 o 
   1   7  15      267.79      295.93     22.46 o 
   2   7  15      251.57      325.94     27.18 o 
   3   7  15      115.59       79.39     26.62 o 
   4   7  15      213.30      224.72     29.85 o 
   5   7  15     2834.91     2993.06     68.83 o 
   6   7  15      658.81      590.78     35.29 o 
   7   7  15       15.10        2.35     24.09 o 
   8   7  15      329.08      352.90     42.32 o 
   9   7  15      666.31      650.28     55.38 o 
 -12   8  15      339.04      349.34     41.80 o 
 -11   8  15      221.19      239.53     35.42 o 
 -10   8  15      220.11      248.36     34.76 o 
  -9   8  15      105.03      120.01     32.82 o 
  -8   8  15      239.38      265.40     34.26 o 
  -7   8  15      306.05      311.95     21.76 o 
  -6   8  15     1869.53     1854.83     40.08 o 
  -5   8  15      503.31      517.29     23.98 o 
  -4   8  15       27.28       32.76     14.15 o 
  -3   8  15      110.17      117.63     14.35 o 
  -2   8  15     1349.31     1467.93     31.75 o 
  -1   8  15      129.09      105.08     17.40 o 
   0   8  15     2066.57     2117.91     46.82 o 
   1   8  15     1444.72     1400.28     44.54 o 
   2   8  15        1.21      -18.75     18.75 o 
   3   8  15       63.71       29.12     20.66 o 
   4   8  15      926.86      915.65     48.43 o 
   5   8  15      869.42      859.44     40.65 o 
   6   8  15      978.33      907.62     41.93 o 
   7   8  15      159.81      153.75     29.83 o 
   8   8  15      418.51      414.29     38.83 o 
 -11   9  15       61.92       44.07     32.97 o 
 -10   9  15      173.05      281.73     37.17 o 
  -9   9  15       71.18      125.98     43.25 o 
  -8   9  15        0.74      -17.95     22.86 o 
  -7   9  15      693.31      596.88     27.24 o 
  -6   9  15     1507.60     1565.63     38.47 o 
  -5   9  15      943.31     1006.64     31.44 o 
  -4   9  15      396.41      463.89     23.76 o 
  -3   9  15      329.88      364.30     19.51 o 
  -2   9  15       16.21       32.78     16.49 o 
  -1   9  15     1785.00     1860.90     57.22 o 
   0   9  15     1651.28     1740.77     50.71 o 
   1   9  15       66.73       64.29     22.32 o 
   2   9  15      413.90      392.92     30.99 o 
   3   9  15      293.10      277.47     29.81 o 
   4   9  15       44.60       56.11     32.57 o 
   5   9  15      759.68      861.22     41.83 o 
   6   9  15      192.24      186.43     39.51 o 
   7   9  15       83.70      115.09     29.48 o 
 -10  10  15      161.63      116.44     40.51 o 
  -9  10  15      174.77      244.46     35.36 o 
  -8  10  15      122.32      117.44     30.53 o 
  -7  10  15      171.77      120.95     27.50 o 
  -6  10  15     1145.51     1063.01     38.37 o 
  -5  10  15      680.80      665.64     28.48 o 
  -4  10  15       44.65       35.03     16.23 o 
  -3  10  15      311.03      322.98     30.35 o 
  -2  10  15     1382.50     1377.85     62.79 o 
  -1  10  15      157.37      189.37     26.57 o 
   0  10  15      678.22      708.72     36.89 o 
   1  10  15     1404.71     1403.48     48.38 o 
   2  10  15        2.75       -1.80     21.00 o 
   3  10  15        0.43        7.61     23.94 o 
   4  10  15      393.10      403.34     41.61 o 
   5  10  15      790.16      691.28     41.99 o 
   6  10  15      399.86      364.36     36.41 o 
  -9  11  15      170.54      230.34     39.58 o 
  -8  11  15       91.65      186.14     40.87 o 
  -7  11  15      289.78      359.59     30.70 o 
  -6  11  15      240.23      231.34     27.49 o 
  -5  11  15     1605.26     1689.45     55.09 o 
  -4  11  15      339.45      264.46     27.07 o 
  -3  11  15      141.38      126.56     34.88 o 
  -2  11  15       28.84       14.16     23.92 o 
  -1  11  15      958.73     1025.43     42.53 o 
   0  11  15      937.76      927.79     43.23 o 
   1  11  15      199.35      230.91     29.27 o 
   2  11  15      255.80      314.46     38.73 o 
   3  11  15      327.64      343.76     39.60 o 
   4  11  15      171.14      154.56     30.07 o 
   5  11  15      285.19      272.64     35.05 o 
  -8  12  15        2.37      -20.77     29.39 o 
  -7  12  15        0.13       53.95     31.53 o 
  -6  12  15      367.93      375.62     36.43 o 
  -5  12  15      222.49      308.64     35.67 o 
  -4  12  15      493.60      483.10     66.93 o 
  -3  12  15        8.23        1.27     27.62 o 
  -2  12  15       71.05       88.78     30.52 o 
  -1  12  15       81.65       72.28     27.43 o 
   0  12  15      127.56      151.20     29.25 o 
   1  12  15      247.08      275.75     33.91 o 
   2  12  15      123.46       77.19     28.82 o 
   3  12  15        4.74       -6.58     30.55 o 
   4  12  15      256.20      287.86     37.06 o 
  -6  13  15      182.23      225.63     36.78 o 
  -5  13  15      140.49      213.52     49.68 o 
  -4  13  15      137.00       64.57     44.18 o 
  -3  13  15        0.99      -24.10     38.10 o 
  -2  13  15      125.90       96.43     44.33 o 
  -1  13  15        0.96        4.85     26.17 o 
   0  13  15        0.58       26.28     28.25 o 
   1  13  15      161.67      131.06     33.87 o 
   2  13  15       16.01       47.51     29.75 o 
   3  13  15       21.71      -23.44     41.16 o 
  -3  14  15      147.04      113.96     96.96 o 
  -2  14  15       59.34      107.27     49.16 o 
  -1  14  15      153.87       33.99     43.00 o 
 -14   0  16      141.23      135.27     47.19 o 
 -13   0  16      105.04      101.63     36.41 o 
 -12   0  16       19.48       28.71     34.32 o 
 -11   0  16       40.23       39.96     30.64 o 
 -10   0  16     1712.43     1858.21     70.92 o 
  -9   0  16     1202.24     1309.43     80.66 o 
  -8   0  16       82.34       35.36     23.69 o 
  -7   0  16      153.94      211.71     37.33 o 
  -6   0  16      810.28      722.57     44.30 o 
  -5   0  16      532.37      343.89     31.10 o 
  -4   0  16     1204.09     1401.17     36.69 o 
  -3   0  16     4925.17     4423.77     79.42 o 
  -2   0  16     4410.96     4724.51    111.67 o 
  -1   0  16      439.91      399.01     24.06 o 
   0   0  16      951.61     1001.78     35.37 o 
   1   0  16      473.01      501.11     26.41 o 
   2   0  16     6311.13     6261.60    115.40 o 
   3   0  16     1151.08     1119.71     41.76 o 
   4   0  16      162.50      255.27     52.77 o 
   5   0  16        8.02        6.15     32.51 o 
   6   0  16      525.48      620.70     68.65 o 
   7   0  16     1474.91     1505.50     74.19 o 
   8   0  16      994.39     1113.22     70.83 o 
   9   0  16      361.96      332.06     54.35 o 
  10   0  16      419.13      396.70    109.83 o 
 -14   1  16      354.52      386.57     36.51 o 
 -13   1  16       45.70       36.04     26.50 o 
 -12   1  16       39.21       20.56     21.76 o 
 -11   1  16      446.71      470.73     31.21 o 
 -10   1  16      522.66      520.50     30.96 o 
  -9   1  16      360.98      415.98     32.45 o 
  -8   1  16     1556.54     1551.18     43.71 o 
  -7   1  16        0.99       29.53     16.80 o 
  -6   1  16       28.39       -6.32     15.11 o 
  -5   1  16     1627.17     1669.75     40.46 o 
  -4   1  16     2639.84     2548.17     37.55 o 
  -3   1  16     2008.34     2035.25     33.44 o 
  -2   1  16     1174.02     1047.18     24.63 o 
  -1   1  16        6.69       19.40     10.89 o 
   0   1  16     1204.52     1239.79     27.28 o 
   1   1  16     2682.05     2540.56     41.61 o 
   2   1  16      102.15       88.64     16.90 o 
   3   1  16      165.34      137.40     18.93 o 
   4   1  16     1012.11     1117.64     41.74 o 
   5   1  16      315.45      328.86     45.36 o 
   6   1  16       22.04       53.00     29.18 o 
   7   1  16       78.88       86.74     28.36 o 
   8   1  16     1814.63     1777.20     59.72 o 
   9   1  16      776.81      762.71     45.85 o 
  10   1  16        3.66       33.37     41.50 o 
 -14   2  16      180.18      165.62     32.95 o 
 -13   2  16      843.49      954.31     44.69 o 
 -12   2  16       50.51       47.82     22.73 o 
 -11   2  16       83.70       51.63     21.62 o 
 -10   2  16     2261.11     2095.48     54.21 o 
  -9   2  16     1545.81     1495.54     49.42 o 
  -8   2  16        0.48      -15.54     15.54 o 
  -7   2  16     1274.01     1087.87     36.80 o 
  -6   2  16     1215.84     1244.80     48.43 o 
  -5   2  16      674.05      752.04     23.24 o 
  -4   2  16     1072.16     1010.62     22.46 o 
  -3   2  16     7507.36     7389.13     87.35 o 
  -2   2  16        0.98       17.17     11.71 o 
  -1   2  16       52.00       60.05     18.36 o 
   0   2  16     2706.72     2406.55     43.02 o 
   1   2  16     3197.19     3203.94     52.32 o 
   2   2  16      202.13      174.82     18.80 o 
   3   2  16     1951.96     2076.87     51.95 o 
   4   2  16      616.39      608.24     27.68 o 
   5   2  16        1.21       69.09     23.37 o 
   6   2  16      192.22      144.20     29.26 o 
   7   2  16      970.47      953.51     45.97 o 
   8   2  16      509.81      575.73     72.19 o 
   9   2  16       46.90      100.01     42.69 o 
  10   2  16       15.02       87.28     43.40 o 
 -14   3  16      561.53      600.24     41.78 o 
 -13   3  16        0.58       -8.04     43.56 o 
 -12   3  16       25.11       17.73     22.47 o 
 -11   3  16      189.16      176.22     29.35 o 
 -10   3  16      197.37      229.64     25.33 o 
  -9   3  16     1123.59     1044.43     38.66 o 
  -8   3  16     2255.32     2111.18     52.19 o 
  -7   3  16      229.87      246.53     26.26 o 
  -6   3  16      294.90      243.18     21.57 o 
  -5   3  16      500.76      506.75     21.03 o 
  -4   3  16     6337.24     6296.46     86.20 o 
  -3   3  16     1010.41      873.20     25.10 o 
  -2   3  16     1288.78     1344.84     28.15 o 
  -1   3  16      825.42      837.15     24.44 o 
   0   3  16     1490.09     1466.00     32.22 o 
   1   3  16     3658.65     3734.38     60.60 o 
   2   3  16     1878.01     1811.56     40.53 o 
   3   3  16       78.13       31.26     17.16 o 
   4   3  16     1058.42     1065.18     53.13 o 
   5   3  16      214.50      202.35     23.86 o 
   6   3  16      366.61      365.36     35.10 o 
   7   3  16      137.46      125.94     52.39 o 
   8   3  16      812.29      829.32     63.90 o 
   9   3  16      292.69      252.18     45.84 o 
 -13   4  16      327.38      280.92     34.07 o 
 -12   4  16       45.47       50.60     24.82 o 
 -11   4  16      194.22      212.94     27.84 o 
 -10   4  16      213.67      241.13     26.97 o 
  -9   4  16      565.09      594.88     33.08 o 
  -8   4  16      422.76      487.78     28.88 o 
  -7   4  16      743.18      753.12     32.17 o 
  -6   4  16      105.85      104.21     14.77 o 
  -5   4  16       44.40       21.14     12.97 o 
  -4   4  16       95.28       89.00     16.28 o 
  -3   4  16     1735.86     1478.27     29.56 o 
  -2   4  16     2326.83     2220.42     36.22 o 
  -1   4  16      156.59      180.79     15.30 o 
   0   4  16      383.27      450.55     23.87 o 
   1   4  16     2146.26     1957.62     40.31 o 
   2   4  16     1297.09     1399.73     36.30 o 
   3   4  16       62.55       62.35     16.05 o 
   4   4  16        4.71       -8.38     14.96 o 
   5   4  16      255.40      231.62     29.43 o 
   6   4  16       56.85       25.75     25.68 o 
   7   4  16      358.11      353.48     48.36 o 
   8   4  16      299.09      286.30     43.56 o 
   9   4  16      200.63      202.59     76.03 o 
 -13   5  16      106.35      112.11     31.48 o 
 -12   5  16       15.83       25.50     24.71 o 
 -11   5  16       49.92       28.29     22.72 o 
 -10   5  16      126.14      109.98     23.56 o 
  -9   5  16      333.29      364.00     29.04 o 
  -8   5  16      605.92      609.47     31.32 o 
  -7   5  16      347.85      349.27     24.74 o 
  -6   5  16        2.22        5.90     18.69 o 
  -5   5  16       56.92       71.61     14.51 o 
  -4   5  16     3623.04     3211.37     54.77 o 
  -3   5  16      391.76      413.72     17.74 o 
  -2   5  16      150.46      135.29     14.17 o 
  -1   5  16       98.26      127.09     13.26 o 
   0   5  16      269.61      225.26     19.87 o 
   1   5  16      388.28      348.50     28.90 o 
   2   5  16       38.93       -4.06     15.92 o 
   3   5  16        1.22      -12.41     15.09 o 
   4   5  16        2.77       29.94     17.65 o 
   5   5  16      154.87      137.24     23.55 o 
   6   5  16      174.68      136.93     29.09 o 
   7   5  16      154.38      150.48     32.54 o 
   8   5  16      373.93      441.23     56.87 o 
   9   5  16        8.13       43.58     44.33 o 
 -13   6  16      141.16      167.94     36.98 o 
 -12   6  16        0.19      -22.22     22.22 o 
 -11   6  16       56.84        4.64     23.60 o 
 -10   6  16      284.49      239.54     30.96 o 
  -9   6  16      296.99      322.37     29.24 o 
  -8   6  16      324.66      306.88     36.33 o 
  -7   6  16        1.69       -5.56     17.21 o 
  -6   6  16      782.99      917.45     28.57 o 
  -5   6  16      849.54      773.84     25.86 o 
  -4   6  16       69.87      124.36     16.13 o 
  -3   6  16      841.86      869.86     24.08 o 
  -2   6  16       68.96       89.47     14.13 o 
  -1   6  16       46.35       60.25     14.44 o 
   0   6  16      271.76      281.78     19.55 o 
   1   6  16     1905.73     2042.46     43.09 o 
   2   6  16       86.29       65.17     17.65 o 
   3   6  16      172.21      153.07     21.40 o 
   4   6  16        2.71        3.17     19.55 o 
   5   6  16      170.83      163.77     25.82 o 
   6   6  16        3.88        0.49     22.84 o 
   7   6  16      403.98      471.14     44.41 o 
   8   6  16       13.74       22.99     33.02 o 
 -12   7  16       69.86      174.60     44.83 o 
 -11   7  16       19.14        0.95     29.75 o 
 -10   7  16       50.61       38.30     37.28 o 
  -9   7  16      159.48      103.28     24.25 o 
  -8   7  16        8.11       48.46     21.68 o 
  -7   7  16       58.80       42.33     18.88 o 
  -6   7  16       24.86        1.21     13.83 o 
  -5   7  16      202.48      183.17     18.40 o 
  -4   7  16      330.85      416.82     21.57 o 
  -3   7  16      353.69      328.86     18.48 o 
  -2   7  16       28.59       21.34     14.27 o 
  -1   7  16      869.26      723.32     27.08 o 
   0   7  16      953.76     1021.45     36.91 o 
   1   7  16      892.26      800.75     34.43 o 
   2   7  16      205.39      171.33     24.77 o 
   3   7  16      132.23      177.37     24.41 o 
   4   7  16       35.08       23.20     21.61 o 
   5   7  16       53.52       92.56     25.66 o 
   6   7  16      164.78      159.60     29.85 o 
   7   7  16      110.92      195.69     31.95 o 
   8   7  16       30.88       23.86     39.60 o 
 -12   8  16       67.35       70.93     34.52 o 
 -11   8  16      302.09      290.92     38.17 o 
 -10   8  16      156.09      159.74     43.05 o 
  -9   8  16        0.96        2.79     27.99 o 
  -8   8  16      118.06       78.81     23.49 o 
  -7   8  16      399.91      391.59     24.32 o 
  -6   8  16      816.89      839.49     29.20 o 
  -5   8  16       64.54       50.87     33.01 o 
  -4   8  16       73.73       88.67     16.62 o 
  -3   8  16       57.98       73.47     16.02 o 
  -2   8  16      655.54      525.49     25.32 o 
  -1   8  16        5.49        6.48     21.40 o 
   0   8  16       18.35      -12.62     24.52 o 
   1   8  16        0.26        0.42     19.63 o 
   2   8  16      277.71      271.03     30.56 o 
   3   8  16       65.22       45.61     22.42 o 
   4   8  16       25.10       62.61     23.89 o 
   5   8  16        3.48       -9.19     22.81 o 
   6   8  16       17.88       23.46     24.59 o 
   7   8  16        3.76       53.85     28.19 o 
 -11   9  16      126.74      104.73     36.49 o 
 -10   9  16       39.64       34.85     29.19 o 
  -9   9  16      197.30      120.01     31.38 o 
  -8   9  16      174.53      143.55     28.71 o 
  -7   9  16      175.51      159.58     24.50 o 
  -6   9  16       27.93       79.76     22.57 o 
  -5   9  16      810.64      784.81     29.33 o 
  -4   9  16        1.74       -9.99     14.11 o 
  -3   9  16      133.99      110.44     20.74 o 
  -2   9  16       20.28       31.89     21.90 o 
  -1   9  16      817.87      881.85     37.69 o 
   0   9  16      179.12      166.71     25.82 o 
   1   9  16       15.43      -13.26     20.84 o 
   2   9  16       67.14       37.98     32.70 o 
   3   9  16      102.54      111.57     36.29 o 
   4   9  16        5.40      -22.19     22.19 o 
   5   9  16        0.22       -3.80     23.90 o 
   6   9  16        4.55       -6.88     26.44 o 
   7   9  16        3.31      -19.84     27.80 o 
 -10  10  16        5.97       17.13     37.02 o 
  -9  10  16       14.53        5.63     32.04 o 
  -8  10  16        8.89       43.31     34.79 o 
  -7  10  16      505.94      499.89     33.46 o 
  -6  10  16      219.61      243.68     24.22 o 
  -5  10  16       82.84      105.32     20.00 o 
  -4  10  16      114.07      120.89     19.81 o 
  -3  10  16        1.15       -5.46     20.91 o 
  -2  10  16       95.25      172.06     28.76 o 
  -1  10  16      299.06      283.42     30.41 o 
   0  10  16      638.85      614.24     36.08 o 
   1  10  16        1.32       -5.44     22.27 o 
   2  10  16       18.30        7.61     23.11 o 
   3  10  16       51.06       78.90     27.04 o 
   4  10  16       33.44       27.48     25.60 o 
   5  10  16      395.50      479.07     38.64 o 
   6  10  16      115.41       79.24     32.52 o 
  -9  11  16      117.60      242.03     47.33 o 
  -8  11  16       26.52       31.61     30.98 o 
  -7  11  16      132.46       96.17     24.06 o 
  -6  11  16       95.15       91.38     24.16 o 
  -5  11  16      480.20      496.01     37.61 o 
  -4  11  16       83.48       87.24     40.18 o 
  -3  11  16        3.14       -8.07     38.18 o 
  -2  11  16      224.11      176.27     34.45 o 
  -1  11  16      149.30      108.11     26.30 o 
   0  11  16      326.89      277.98     50.96 o 
   1  11  16      268.41      266.82     32.46 o 
   2  11  16      143.82      105.34     43.22 o 
   3  11  16        1.56      -20.63     36.29 o 
   4  11  16      434.49      488.61     39.55 o 
   5  11  16      139.38      215.10     35.95 o 
  -8  12  16        8.96        0.56     31.55 o 
  -7  12  16      227.60      231.84     37.38 o 
  -6  12  16      324.88      278.89     38.43 o 
  -5  12  16        2.82       10.30     42.05 o 
  -4  12  16      203.26      203.37     56.63 o 
  -3  12  16      452.27      400.53     41.02 o 
  -2  12  16       43.36       10.17     29.41 o 
  -1  12  16      571.72      561.54     39.48 o 
   0  12  16      376.79      320.69     34.71 o 
   1  12  16        0.08        1.70     30.72 o 
   2  12  16       21.83       -0.85     26.23 o 
   3  12  16      243.80      219.43     44.59 o 
  -6  13  16      169.34      175.69     43.64 o 
  -5  13  16      390.44      396.53     58.57 o 
  -4  13  16        2.81      -36.09     36.09 o 
  -3  13  16       31.81       56.42     44.62 o 
  -2  13  16      690.53      728.51     64.28 o 
  -1  13  16       49.19       26.87     32.91 o 
   0  13  16      348.82      396.64     41.78 o 
   1  13  16      330.29      268.16     36.94 o 
 -14   1  17      151.55      141.41     31.82 o 
 -13   1  17       55.15        8.19     46.57 o 
 -12   1  17        9.19       32.12     25.14 o 
 -11   1  17      180.68      207.77     26.91 o 
 -10   1  17      247.27      197.32     25.12 o 
  -9   1  17       36.25       43.66     19.45 o 
  -8   1  17       12.28       21.45     19.07 o 
  -7   1  17      161.82      131.50     20.80 o 
  -6   1  17       68.76       91.76     19.11 o 
  -5   1  17      268.68      211.57     21.06 o 
  -4   1  17      354.16      415.96     18.89 o 
  -3   1  17       50.19      106.85     13.59 o 
  -2   1  17       95.05      127.83     13.98 o 
  -1   1  17       81.77       77.01     13.00 o 
   0   1  17      524.27      563.98     20.79 o 
   1   1  17      267.07      223.80     15.78 o 
   2   1  17        0.17       22.34     18.33 o 
   3   1  17      480.70      622.93     28.69 o 
   4   1  17      361.72      451.59     44.90 o 
   5   1  17      104.77      135.54     27.53 o 
   6   1  17        2.23      -23.86     23.86 o 
   7   1  17       92.43      131.62     39.88 o 
   8   1  17        1.38       20.08     38.39 o 
   9   1  17       25.97       12.06     44.23 o 
 -14   2  17        2.13       18.03     28.67 o 
 -13   2  17        0.21       -7.57     24.60 o 
 -12   2  17      215.29      257.73     41.45 o 
 -11   2  17       74.17       15.94     24.40 o 
 -10   2  17        1.54       -5.12     24.03 o 
  -9   2  17        3.86        3.86     21.70 o 
  -8   2  17       63.47       76.73     25.39 o 
  -7   2  17      224.50      201.52     23.22 o 
  -6   2  17      712.15      804.65     30.86 o 
  -5   2  17      113.57       93.30     21.09 o 
  -4   2  17       99.52      113.50     14.62 o 
  -3   2  17      159.11      191.45     14.51 o 
  -2   2  17      169.54      238.06     25.83 o 
  -1   2  17      239.15      277.49     22.34 o 
   0   2  17      570.49      569.66     20.82 o 
   1   2  17      152.87      159.05     15.01 o 
   2   2  17      376.22      350.38     25.89 o 
   3   2  17      254.55      310.53     28.05 o 
   4   2  17      436.59      428.52     36.18 o 
   5   2  17      297.86      278.36     30.03 o 
   6   2  17        7.92      -20.20     20.20 o 
   7   2  17        1.49      -27.62     27.62 o 
   8   2  17       17.43       -2.71     29.92 o 
   9   2  17        0.42       66.17     42.71 o 
 -13   3  17        3.68        8.71     25.75 o 
 -12   3  17       60.73       71.56     25.64 o 
 -11   3  17       82.84       94.11     24.96 o 
 -10   3  17      167.98      182.71     25.26 o 
  -9   3  17       44.37       49.38     20.82 o 
  -8   3  17      302.07      242.62     24.85 o 
  -7   3  17       30.88       44.97     19.76 o 
  -6   3  17        1.84        2.78     15.85 o 
  -5   3  17      343.43      357.86     19.30 o 
  -4   3  17      131.12       96.35     15.89 o 
  -3   3  17     1076.89     1057.65     27.85 o 
  -2   3  17      136.25      132.38     15.35 o 
  -1   3  17       49.92       47.99     13.16 o 
   0   3  17       41.49       28.35     13.90 o 
   1   3  17      945.29      958.86     32.01 o 
   2   3  17      157.21      138.15     21.39 o 
   3   3  17      639.64      501.77     27.84 o 
   4   3  17      180.03      181.31     22.36 o 
   5   3  17      399.25      433.56     54.87 o 
   6   3  17       53.97       55.27     26.66 o 
   7   3  17       26.91        9.38     87.76 o 
   8   3  17      193.74      198.85     97.63 o 
   9   3  17      152.10       45.54     41.39 o 
 -13   4  17      138.52      172.14     32.59 o 
 -12   4  17       89.86       89.06     26.31 o 
 -11   4  17      466.32      443.19     35.05 o 
 -10   4  17       10.30      -19.32     19.46 o 
  -9   4  17       14.55       -8.64     18.90 o 
  -8   4  17      596.89      547.34     30.79 o 
  -7   4  17      981.77      963.64     36.65 o 
  -6   4  17     1503.77     1464.58     40.78 o 
  -5   4  17     1293.42     1132.33     30.34 o 
  -4   4  17     1020.43      912.00     30.95 o 
  -3   4  17     1879.26     1656.83     41.78 o 
  -2   4  17      794.30      615.79     20.38 o 
  -1   4  17     3228.52     3157.68     50.33 o 
   0   4  17      271.43      289.32     19.59 o 
   1   4  17     1223.80     1210.29     41.90 o 
   2   4  17      215.43      235.56     20.57 o 
   3   4  17      352.57      380.40     32.46 o 
   4   4  17      353.09      331.49     24.07 o 
   5   4  17      602.34      601.54     29.30 o 
   6   4  17        0.40       -3.48     34.08 o 
   7   4  17      134.57      178.51     52.79 o 
   8   4  17       63.11       51.82     40.17 o 
   9   4  17        2.89       81.30     44.33 o 
 -13   5  17      244.18      230.05     34.58 o 
 -12   5  17      304.32      286.15     33.00 o 
 -11   5  17      204.86      169.98     27.70 o 
 -10   5  17     1087.21     1119.64     42.50 o 
  -9   5  17      359.22      354.54     30.17 o 
  -8   5  17        2.04       26.56     20.20 o 
  -7   5  17     1680.73     1627.91     43.65 o 
  -6   5  17     2437.99     2424.77     84.34 o 
  -5   5  17      206.43      242.26     18.77 o 
  -4   5  17     2583.21     2589.34     48.79 o 
  -3   5  17     1810.79     1810.58     60.45 o 
  -2   5  17      887.92      761.43     23.10 o 
  -1   5  17     1695.44     1769.01     33.35 o 
   0   5  17     5427.18     5277.06     76.47 o 
   1   5  17      240.08      305.11     25.60 o 
   2   5  17      345.52      327.33     26.93 o 
   3   5  17     1713.86     1950.53     50.48 o 
   4   5  17      676.19      588.94     33.56 o 
   5   5  17      349.88      398.34     34.49 o 
   6   5  17      699.45      696.03     45.79 o 
   7   5  17      411.43      365.17     41.28 o 
   8   5  17       14.48       40.10     81.09 o 
 -12   6  17      537.25      570.85     38.85 o 
 -11   6  17      635.95      691.91     38.86 o 
 -10   6  17      123.37      113.10     26.85 o 
  -9   6  17      179.06      212.75     27.22 o 
  -8   6  17      864.13      912.48     38.28 o 
  -7   6  17      443.49      484.88     32.00 o 
  -6   6  17     1416.95     1423.67     35.58 o 
  -5   6  17      303.79      377.09     21.85 o 
  -4   6  17     1263.24     1308.09     54.78 o 
  -3   6  17      438.73      547.38     24.08 o 
  -2   6  17      830.61     1051.86     27.81 o 
  -1   6  17     1218.99     1372.02     36.15 o 
   0   6  17      263.83      256.39     19.84 o 
   1   6  17     1610.16     1571.10     39.21 o 
   2   6  17      133.35       98.30     19.64 o 
   3   6  17      169.14       97.89     26.01 o 
   4   6  17     2512.13     2356.59     59.72 o 
   5   6  17      484.65      490.26     38.55 o 
   6   6  17       12.13        3.53     23.14 o 
   7   6  17      633.99      716.71     50.75 o 
   8   6  17      279.39      274.88     43.73 o 
 -12   7  17      562.30      689.96     78.46 o 
 -11   7  17       63.91      103.06     28.16 o 
 -10   7  17      518.25      539.52     35.51 o 
  -9   7  17       24.20       -6.93     21.57 o 
  -8   7  17       25.99       18.14     21.80 o 
  -7   7  17     1023.81     1032.89     37.39 o 
  -6   7  17      584.67      580.99     25.75 o 
  -5   7  17       62.65       71.73     16.46 o 
  -4   7  17       43.72       39.37     15.37 o 
  -3   7  17       84.05      124.46     19.05 o 
  -2   7  17      140.38      270.79     23.38 o 
  -1   7  17     1933.30     1877.48     48.74 o 
   0   7  17     1170.85     1180.40     39.82 o 
   1   7  17       22.09        3.60     17.62 o 
   2   7  17       66.54       29.03     22.17 o 
   3   7  17      475.76      351.39     30.68 o 
   4   7  17      225.07      227.29     28.01 o 
   5   7  17     1071.74     1026.65     44.31 o 
   6   7  17      753.81      825.48     41.88 o 
   7   7  17        9.36        8.31     38.36 o 
 -11   8  17      163.68      229.39     37.32 o 
 -10   8  17       35.93      102.61     37.22 o 
  -9   8  17      123.31      106.73     29.23 o 
  -8   8  17     1097.99     1065.32     43.34 o 
  -7   8  17      403.07      419.53     35.96 o 
  -6   8  17      918.25      906.09     39.90 o 
  -5   8  17     1182.63     1179.68     34.32 o 
  -4   8  17       40.84       35.19     15.92 o 
  -3   8  17       76.08       45.14     15.60 o 
  -2   8  17      959.98      842.64     29.91 o 
  -1   8  17      600.37      574.67     26.78 o 
   0   8  17      596.50      632.42     33.81 o 
   1   8  17     1293.80     1278.91     44.98 o 
   2   8  17       50.97       41.45     32.45 o 
   3   8  17      177.94      146.75     27.55 o 
   4   8  17     1966.04     2026.83     58.75 o 
   5   8  17      304.29      274.51     33.48 o 
   6   8  17       50.34       67.77     27.33 o 
   7   8  17      622.65      591.22     44.83 o 
 -11   9  17      104.79      168.18     61.78 o 
 -10   9  17      257.84      360.31     40.89 o 
  -9   9  17       10.41       74.24     37.99 o 
  -8   9  17       44.04        0.23     40.87 o 
  -7   9  17     1544.26     1527.74     47.13 o 
  -6   9  17      926.67      933.69     32.43 o 
  -5   9  17      234.87      200.08     39.27 o 
  -4   9  17      833.89      786.79     29.78 o 
  -3   9  17     1101.20     1039.35     37.54 o 
  -2   9  17        0.64      -20.95     20.95 o 
  -1   9  17     2113.63     2166.69     57.29 o 
   0   9  17     2152.55     2160.97     59.01 o 
   1   9  17        0.84      -14.83     28.79 o 
   2   9  17       70.43       69.83     28.71 o 
   3   9  17     1083.71     1181.06     47.81 o 
   4   9  17      379.57      420.08     40.79 o 
   5   9  17      334.54      310.15     35.54 o 
   6   9  17      419.76      394.45     39.21 o 
 -10  10  17       53.36       28.04     34.03 o 
  -9  10  17       37.25       84.25     31.71 o 
  -8  10  17      444.15      441.09     39.36 o 
  -7  10  17       38.42       97.82     35.18 o 
  -6  10  17      376.28      369.51     26.31 o 
  -5  10  17     1283.08     1307.04     38.25 o 
  -4  10  17        7.73      -10.49     21.93 o 
  -3  10  17       14.91        3.49     23.58 o 
  -2  10  17     1006.94      975.12     57.64 o 
  -1  10  17      646.16      750.43     39.79 o 
   0  10  17      845.83      931.31     42.64 o 
   1  10  17      934.56      993.18     44.86 o 
   2  10  17       85.47      124.39     28.81 o 
   3  10  17       29.30       29.85     32.77 o 
   4  10  17      736.65      820.86     45.20 o 
   5  10  17      349.83      338.99     41.11 o 
  -8  11  17      112.19      137.82     34.74 o 
  -7  11  17      120.78       64.86     37.10 o 
  -6  11  17      291.36      268.72     46.96 o 
  -5  11  17      461.53      483.32     44.70 o 
  -4  11  17       36.39       51.06     39.34 o 
  -3  11  17       78.63       79.35     46.34 o 
  -2  11  17       25.37       18.15     39.47 o 
  -1  11  17      117.01      120.70     38.90 o 
   0  11  17      509.59      468.44     76.23 o 
   1  11  17      146.93      186.36     32.13 o 
   2  11  17        8.18        6.24     25.76 o 
   3  11  17      190.74      154.14     37.53 o 
   4  11  17      128.83      123.00     33.52 o 
  -7  12  17      119.27      167.00     45.20 o 
  -6  12  17       51.56       76.89     36.88 o 
  -5  12  17      473.27      421.58     60.07 o 
  -4  12  17       15.85       43.76     47.19 o 
  -3  12  17       98.85      121.13     56.86 o 
  -2  12  17       31.30       74.32     32.92 o 
  -1  12  17      408.42      443.13     44.11 o 
   0  12  17       96.93      171.39     33.01 o 
   1  12  17       17.25        9.56     28.60 o 
   2  12  17       10.45       18.77     30.71 o 
  -4  13  17       20.17       16.50     42.60 o 
  -3  13  17      275.36      285.38     92.24 o 
  -2  13  17      326.66      353.64     57.29 o 
  -1  13  17      119.36      137.34     40.64 o 
   0  13  17      331.13      375.48     48.45 o 
 -13   0  18      117.32      163.62     43.30 o 
 -12   0  18      195.53      245.61     43.08 o 
 -11   0  18      517.94      442.40     46.39 o 
 -10   0  18      363.08      362.54     41.85 o 
  -9   0  18     1374.04     1396.91     63.29 o 
  -8   0  18     1023.18     1004.74     56.08 o 
  -7   0  18       75.30      174.53     35.37 o 
  -6   0  18       13.56       -6.79     40.76 o 
  -5   0  18      405.04      470.83     36.09 o 
  -4   0  18       56.48       46.51     23.20 o 
  -3   0  18     1442.79     1524.86     42.81 o 
  -2   0  18     1076.31     1051.00     36.85 o 
  -1   0  18     1861.90     1818.69     49.83 o 
   0   0  18      119.17      155.36     22.47 o 
   1   0  18       21.39       -0.48     15.57 o 
   2   0  18     1392.90     1174.62     57.91 o 
   3   0  18      645.43      640.99     47.60 o 
   4   0  18       57.84       58.26     37.33 o 
   5   0  18       51.11       59.01     35.87 o 
   6   0  18      217.42       98.07     43.02 o 
   7   0  18      442.61      480.95     55.64 o 
   8   0  18      425.04      268.63     56.25 o 
   9   0  18      237.94      194.08     57.11 o 
 -13   1  18        0.25       15.21     26.16 o 
 -12   1  18        0.91       -7.00     24.00 o 
 -11   1  18      184.94      201.19     27.66 o 
 -10   1  18     1048.49     1024.37     58.58 o 
  -9   1  18      220.83      246.57     26.80 o 
  -8   1  18      170.29      176.47     29.30 o 
  -7   1  18       21.52       43.88     19.75 o 
  -6   1  18      311.69      367.52     26.00 o 
  -5   1  18      443.64      482.40     25.67 o 
  -4   1  18     1328.95     1467.93     38.41 o 
  -3   1  18     1926.24     1809.87     33.17 o 
  -2   1  18       43.12       54.05     14.91 o 
  -1   1  18      333.76      378.39     18.87 o 
   0   1  18      186.66      180.53     15.98 o 
   1   1  18      756.20      781.87     23.91 o 
   2   1  18     1152.03     1188.22     36.41 o 
   3   1  18      486.19      522.59     31.69 o 
   4   1  18      543.64      518.23     33.76 o 
   5   1  18      187.98      244.75     37.04 o 
   6   1  18      517.44      449.09     37.88 o 
   7   1  18      332.94      359.73     49.72 o 
   8   1  18      694.64      647.09     60.06 o 
   9   1  18      227.16      257.74     50.13 o 
 -13   2  18      105.58      126.15     30.08 o 
 -12   2  18        3.13        5.97     23.37 o 
 -11   2  18       48.63       61.43     24.77 o 
 -10   2  18      800.16      777.95     37.12 o 
  -9   2  18      620.12      711.56     40.13 o 
  -8   2  18      456.10      477.91     30.81 o 
  -7   2  18      448.24      495.73     30.37 o 
  -6   2  18       39.51       29.81     18.06 o 
  -5   2  18      212.45      192.88     22.34 o 
  -4   2  18     3130.24     3313.23     52.75 o 
  -3   2  18     2694.64     2596.88     41.84 o 
  -2   2  18     1216.09     1295.21     29.03 o 
  -1   2  18       15.03       19.92     14.36 o 
   0   2  18     3073.22     3267.33     51.52 o 
   1   2  18      179.77      158.74     27.97 o 
   2   2  18     1074.39     1144.28     36.17 o 
   3   2  18     1246.30     1239.00     41.35 o 
   4   2  18       56.29       26.34     23.90 o 
   5   2  18       13.56       19.04     26.26 o 
   6   2  18      596.49      599.31     47.73 o 
   7   2  18      609.00      669.89     44.85 o 
   8   2  18      451.03      511.97     52.63 o 
 -13   3  18       12.22       14.07     27.45 o 
 -12   3  18        7.88       41.45     33.76 o 
 -11   3  18        6.73       33.29     24.33 o 
 -10   3  18      479.12      465.61     33.88 o 
  -9   3  18      665.99      644.33     35.59 o 
  -8   3  18      966.02     1014.77     39.75 o 
  -7   3  18       44.64       36.58     33.90 o 
  -6   3  18       14.84       30.94     17.58 o 
  -5   3  18      554.17      469.36     31.71 o 
  -4   3  18     1662.08     1417.63     34.64 o 
  -3   3  18      567.59      650.71     22.35 o 
  -2   3  18      824.79      954.51     26.05 o 
  -1   3  18      184.53      173.17     18.63 o 
   0   3  18      240.32      250.19     22.83 o 
   1   3  18      359.39      322.88     22.52 o 
   2   3  18      612.65      719.23     30.80 o 
   3   3  18       11.69       13.98     20.75 o 
   4   3  18      769.35      725.34     33.05 o 
   5   3  18        5.50      -25.63     25.63 o 
   6   3  18      226.51      173.05     31.73 o 
   7   3  18      211.24      292.73     46.69 o 
   8   3  18      550.13      601.80     55.99 o 
 -13   4  18      358.12      350.15     37.46 o 
 -12   4  18       21.19      -22.16     24.34 o 
 -11   4  18      278.13      278.81     30.95 o 
 -10   4  18      296.12      295.80     29.76 o 
  -9   4  18      636.17      588.91     34.00 o 
  -8   4  18        0.08       16.88     19.79 o 
  -7   4  18      227.47      164.69     22.50 o 
  -6   4  18      139.35      140.38     21.93 o 
  -5   4  18     2350.85     2430.33     53.90 o 
  -4   4  18      114.74      118.72     18.74 o 
  -3   4  18      574.31      679.95     25.68 o 
  -2   4  18        3.03      -17.43     17.43 o 
  -1   4  18        3.72       17.05     15.92 o 
   0   4  18      149.09      166.48     18.04 o 
   1   4  18     1059.40     1109.05     42.49 o 
   2   4  18       65.35       93.04     18.57 o 
   3   4  18       67.15       82.63     20.05 o 
   4   4  18      177.81      142.15     24.49 o 
   5   4  18      121.91       81.10     35.70 o 
   6   4  18        1.79       -9.17     64.38 o 
   7   4  18      162.57      137.04     40.79 o 
   8   4  18       64.40      182.90     59.24 o 
 -12   5  18        0.37      -24.86     24.86 o 
 -11   5  18       28.33       -4.25     24.08 o 
 -10   5  18      181.99      187.61     28.42 o 
  -9   5  18      966.77      980.38     42.12 o 
  -8   5  18      684.50      643.12     34.78 o 
  -7   5  18       35.00       43.48     20.01 o 
  -6   5  18      248.42      288.37     24.79 o 
  -5   5  18      828.37      880.72     28.78 o 
  -4   5  18      509.70      587.96     29.93 o 
  -3   5  18      208.15      112.12     17.54 o 
  -2   5  18        5.76        9.11     12.95 o 
  -1   5  18        6.64        0.82     14.13 o 
   0   5  18      901.55      889.76     32.48 o 
   1   5  18      718.83      699.99     29.30 o 
   2   5  18       37.30       46.68     20.78 o 
   3   5  18        0.06      -16.46     16.46 o 
   4   5  18       37.49       70.30     26.28 o 
   5   5  18      123.68       78.40     25.24 o 
   6   5  18      294.41      313.35     46.79 o 
   7   5  18      203.44      189.77     49.45 o 
   8   5  18       67.54       19.47     41.20 o 
 -12   6  18      122.16      168.96     33.10 o 
 -11   6  18       36.04       48.29     26.17 o 
 -10   6  18       63.79       62.64     25.83 o 
  -9   6  18        0.35       -8.29     21.64 o 
  -8   6  18      522.89      579.10     34.79 o 
  -7   6  18       44.88       92.96     26.70 o 
  -6   6  18        0.49       -6.91     17.43 o 
  -5   6  18      151.84      155.14     18.95 o 
  -4   6  18      690.89      572.87     31.29 o 
  -3   6  18        1.09       -6.39     14.98 o 
  -2   6  18      691.93      663.24     27.13 o 
  -1   6  18      270.06      287.39     28.50 o 
   0   6  18      267.36      235.60     20.72 o 
   1   6  18      487.29      419.80     25.16 o 
   2   6  18      381.27      400.41     28.67 o 
   3   6  18       45.74       62.91     24.00 o 
   4   6  18        0.15      -20.67     20.67 o 
   5   6  18        0.07        3.57     21.93 o 
   6   6  18       57.37       21.01     32.46 o 
   7   6  18      408.30      478.50     48.70 o 
 -11   7  18      118.12      102.48     29.73 o 
 -10   7  18       19.19       62.26     26.71 o 
  -9   7  18       89.20      168.08     28.35 o 
  -8   7  18        1.90      -16.01     21.59 o 
  -7   7  18      416.03      399.78     29.06 o 
  -6   7  18      224.62      235.05     27.37 o 
  -5   7  18      117.99       98.91     19.21 o 
  -4   7  18       97.83       83.93     17.33 o 
  -3   7  18       57.72      108.70     18.22 o 
  -2   7  18       13.39       61.78     23.65 o 
  -1   7  18       71.42       80.63     21.45 o 
   0   7  18       16.94       24.73     19.17 o 
   1   7  18       30.16       19.20     25.61 o 
   2   7  18        1.48       63.17     22.82 o 
   3   7  18       30.76       14.80     21.98 o 
   4   7  18       26.73        1.16     23.03 o 
   5   7  18       87.99       60.11     26.64 o 
   6   7  18      246.02      227.63     37.57 o 
   7   7  18      208.09      175.05     40.45 o 
 -11   8  18      356.80      337.33    110.69 o 
 -10   8  18        4.93      -30.42     30.42 o 
  -9   8  18       80.15      120.56     38.15 o 
  -8   8  18      136.84      109.98     26.15 o 
  -7   8  18      484.02      496.73     31.44 o 
  -6   8  18       34.11       15.58     20.68 o 
  -5   8  18       12.67      -18.36     18.36 o 
  -4   8  18       46.21       14.00     16.21 o 
  -3   8  18       74.74       50.13     20.99 o 
  -2   8  18       45.29       81.13     25.21 o 
  -1   8  18      208.03      231.72     25.15 o 
   0   8  18      145.49      104.60     25.50 o 
   1   8  18      233.49      296.75     31.33 o 
   2   8  18      112.58       67.77     30.22 o 
   3   8  18      115.90      128.63     29.04 o 
   4   8  18        1.45       -7.71     25.04 o 
   5   8  18       30.58       65.11     35.30 o 
   6   8  18      179.55      140.31     32.21 o 
 -10   9  18      165.81      126.04     41.69 o 
  -9   9  18        0.53      -25.57     25.57 o 
  -8   9  18       42.26       -0.61     24.41 o 
  -7   9  18      461.17      425.23     34.85 o 
  -6   9  18      141.13      107.23     25.52 o 
  -5   9  18      127.89      136.67     27.91 o 
  -4   9  18       13.55       27.70     19.81 o 
  -3   9  18      145.77      135.76     26.68 o 
  -2   9  18      327.08      270.06     32.78 o 
  -1   9  18      316.06      335.13     42.62 o 
   0   9  18        7.12       -9.40     24.15 o 
   1   9  18       32.34       65.26     27.37 o 
   2   9  18        6.69       -3.55     31.46 o 
   3   9  18       46.57       40.18     28.82 o 
   4   9  18       37.81      -14.20     25.18 o 
   5   9  18      126.18       83.86     30.30 o 
  -9  10  18        0.58      -24.60     29.96 o 
  -8  10  18      332.13      398.14     49.72 o 
  -7  10  18      414.74      442.36     48.77 o 
  -6  10  18      154.59      128.92     30.15 o 
  -5  10  18      140.21      119.41     48.38 o 
  -4  10  18       14.08       38.76     26.17 o 
  -3  10  18       13.39      -18.73     31.52 o 
  -2  10  18      224.69      160.91     33.72 o 
  -1  10  18        1.24      -12.30     29.93 o 
   0  10  18      413.46      338.24     34.50 o 
   1  10  18       27.81       47.09     33.81 o 
   2  10  18       35.99       80.76     27.99 o 
   3  10  18       48.63       82.02     30.04 o 
   4  10  18       58.08      111.85     32.42 o 
  -8  11  18      134.14      134.01     35.99 o 
  -7  11  18      106.27       87.48     33.79 o 
  -6  11  18       22.97       21.33     33.18 o 
  -5  11  18      208.60      206.30     37.66 o 
  -4  11  18       13.05      -24.92     24.92 o 
  -3  11  18       33.74      -17.58     46.34 o 
  -2  11  18      314.15      316.55     40.04 o 
  -1  11  18      247.08      221.30     48.12 o 
   0  11  18       71.62       74.24     34.93 o 
   1  11  18      108.97      163.54     33.44 o 
   2  11  18      248.38      296.82     37.31 o 
   3  11  18       33.62       49.06     33.32 o 
  -6  12  18       18.80      -39.47     39.47 o 
  -5  12  18        1.51      -30.13     51.48 o 
  -4  12  18      242.56      187.06     60.92 o 
  -3  12  18      100.44      135.07     38.25 o 
  -2  12  18        3.30       14.58     33.09 o 
  -1  12  18      756.96      870.13     55.86 o 
   0  12  18      397.12      351.04     56.85 o 
   1  12  18        0.37       -7.79     44.34 o 
 -13   1  19       24.94       52.76     28.91 o 
 -12   1  19        8.44      -18.55     31.83 o 
 -11   1  19        0.05      -15.27     21.31 o 
 -10   1  19       15.45       -4.13     21.21 o 
  -9   1  19       84.06       78.15     22.97 o 
  -8   1  19        8.88        9.57     18.48 o 
  -7   1  19      179.56      123.15     23.72 o 
  -6   1  19      551.65      659.90     31.39 o 
  -5   1  19      104.80      113.17     20.72 o 
  -4   1  19      246.06      299.30     23.72 o 
  -3   1  19       23.20       62.54     16.02 o 
  -2   1  19      197.33      208.86     19.55 o 
  -1   1  19       30.79       67.44     15.85 o 
   0   1  19      285.48      290.82     18.92 o 
   1   1  19        1.18        5.98     25.48 o 
   2   1  19      188.58      204.83     23.09 o 
   3   1  19       16.06       44.29     23.26 o 
   4   1  19       80.87       72.72     25.75 o 
   5   1  19       18.82        9.15     25.47 o 
   6   1  19       21.66      -10.28     27.99 o 
   7   1  19        0.89       10.16     29.28 o 
   8   1  19        2.17      -21.50     34.13 o 
 -13   2  19        2.28      -15.28     26.24 o 
 -12   2  19      104.54       73.99     27.88 o 
 -11   2  19      288.65      270.60     31.47 o 
 -10   2  19      210.42      189.19     27.02 o 
  -9   2  19      159.86      151.85     26.03 o 
  -8   2  19      140.37      114.92     29.23 o 
  -7   2  19      477.80      457.15     38.40 o 
  -6   2  19       17.73       15.05     18.52 o 
  -5   2  19       76.42       70.67     23.14 o 
  -4   2  19      529.00      420.25     25.48 o 
  -3   2  19        8.99       -9.97     15.67 o 
  -2   2  19      429.49      445.39     20.90 o 
  -1   2  19      206.15      170.20     17.15 o 
   0   2  19       68.45      105.61     18.11 o 
   1   2  19      146.04      143.27     19.37 o 
   2   2  19      130.14      192.13     42.72 o 
   3   2  19      281.30      358.28     31.21 o 
   4   2  19       72.25       26.07     24.28 o 
   5   2  19      147.82      116.52     29.40 o 
   6   2  19       80.77       46.99     28.73 o 
   7   2  19        0.49        7.14     28.58 o 
   8   2  19       43.90       16.33     41.35 o 
 -13   3  19       43.88       56.73     30.56 o 
 -12   3  19      713.03      724.06     59.82 o 
 -11   3  19      157.64      229.63     31.16 o 
 -10   3  19      389.16      373.20     32.21 o 
  -9   3  19     1166.85     1201.40     45.47 o 
  -8   3  19      443.10      541.86     35.05 o 
  -7   3  19       81.07       93.93     25.77 o 
  -6   3  19     2946.64     2896.86     61.17 o 
  -5   3  19      187.03      185.31     23.42 o 
  -4   3  19       26.36       42.04     25.77 o 
  -3   3  19     2970.64     3019.49     52.21 o 
  -2   3  19     3816.00     3678.21     55.02 o 
  -1   3  19        0.66        3.56     13.39 o 
   0   3  19      195.26      210.87     23.95 o 
   1   3  19      572.92      599.97     29.83 o 
   2   3  19      110.09       96.96     20.81 o 
   3   3  19      113.47      147.03     30.49 o 
   4   3  19      663.38      644.41     38.30 o 
   5   3  19        9.93       24.77     24.40 o 
   6   3  19        1.95      -25.34     36.05 o 
   7   3  19       16.78       32.65     40.46 o 
   8   3  19       47.64       18.47     42.17 o 
 -12   4  19       88.10      116.93     30.70 o 
 -11   4  19      516.08      531.23     37.62 o 
 -10   4  19       98.40      107.86     26.36 o 
  -9   4  19        8.45        0.43     20.96 o 
  -8   4  19      808.45      749.64     44.34 o 
  -7   4  19      823.01      883.94     35.66 o 
  -6   4  19      162.96      161.26     23.86 o 
  -5   4  19      934.31     1037.24     37.46 o 
  -4   4  19     2238.73     2431.44     48.22 o 
  -3   4  19        8.87       26.23     15.26 o 
  -2   4  19      423.42      535.05     22.47 o 
  -1   4  19     2679.43     2753.07     52.38 o 
   0   4  19        0.90        1.16     24.31 o 
   1   4  19      781.73      746.77     50.32 o 
   2   4  19      785.47      676.69     33.61 o 
   3   4  19       21.24      -16.45     27.13 o 
   4   4  19      127.89      116.23     27.89 o 
   5   4  19      569.55      634.45     51.01 o 
   6   4  19       37.61      -19.73     34.91 o 
   7   4  19        4.66       80.00     42.14 o 
 -12   5  19      612.86      681.34     41.94 o 
 -11   5  19       66.99        9.95     25.59 o 
 -10   5  19       35.69       33.87     24.12 o 
  -9   5  19      168.10      169.83     26.84 o 
  -8   5  19      309.64      257.38     28.72 o 
  -7   5  19      497.59      490.41     39.77 o 
  -6   5  19      509.51      485.30     30.89 o 
  -5   5  19       52.65       33.73     20.45 o 
  -4   5  19      485.27      456.40     26.88 o 
  -3   5  19      440.91      452.68     27.10 o 
  -2   5  19      263.05      309.70     26.05 o 
  -1   5  19      467.13      421.21     23.06 o 
   0   5  19     1080.88     1043.53     31.83 o 
   1   5  19        2.62      -11.47     16.53 o 
   2   5  19      110.57      103.76     23.79 o 
   3   5  19      536.46      520.98     29.85 o 
   4   5  19      165.07      211.15     28.25 o 
   5   5  19      244.82      283.72     50.95 o 
   6   5  19      560.59      545.39     60.37 o 
   7   5  19       66.78       20.94     67.07 o 
 -12   6  19      101.71       58.00     30.48 o 
 -11   6  19      482.73      508.37     44.96 o 
 -10   6  19        1.12      -25.76     25.76 o 
  -9   6  19        0.15      -16.45     24.77 o 
  -8   6  19      820.81      857.60     40.20 o 
  -7   6  19      644.45      601.12     32.91 o 
  -6   6  19       30.84       26.85     20.38 o 
  -5   6  19      693.44      554.12     31.92 o 
  -4   6  19       27.26       48.27     17.18 o 
  -3   6  19       47.82       56.65     17.42 o 
  -2   6  19      886.50      829.92     51.28 o 
  -1   6  19     1446.53     1366.98     43.63 o 
   0   6  19       96.93       79.87     19.10 o 
   1   6  19      156.85      172.53     23.57 o 
   2   6  19      300.46      341.12     43.13 o 
   3   6  19      162.26      164.71     28.06 o 
   4   6  19      484.33      496.11     40.13 o 
   5   6  19     1325.58     1381.46     60.92 o 
   6   6  19        0.44      -42.08     42.08 o 
   7   6  19      126.42      130.59     49.38 o 
 -11   7  19       33.67       -6.64     38.83 o 
 -10   7  19      548.51      585.16     50.76 o 
  -9   7  19      467.90      431.44     42.23 o 
  -8   7  19      485.65      471.56     40.41 o 
  -7   7  19     1132.26     1293.26     43.57 o 
  -6   7  19      947.88     1033.11     39.56 o 
  -5   7  19      364.39      337.78     24.10 o 
  -4   7  19      107.05      133.60     26.66 o 
  -3   7  19      343.80      358.88     28.46 o 
  -2   7  19      964.91      887.51     41.42 o 
  -1   7  19      376.36      352.67     31.92 o 
   0   7  19     1117.55     1120.63     38.72 o 
   1   7  19      377.50      472.72     33.63 o 
   2   7  19      227.62      212.85     39.14 o 
   3   7  19      993.66     1079.26     52.39 o 
   4   7  19      718.47      711.26     47.62 o 
   5   7  19        9.35      -13.59     26.01 o 
   6   7  19      508.64      482.56     49.10 o 
 -10   8  19       33.27       17.05     31.70 o 
  -9   8  19       19.61       17.73     33.15 o 
  -8   8  19     1655.31     1652.63     67.38 o 
  -7   8  19      390.16      399.35     31.23 o 
  -6   8  19       20.39        2.54     20.96 o 
  -5   8  19     1038.66     1071.36     34.91 o 
  -4   8  19      350.67      319.94     28.02 o 
  -3   8  19      322.86      321.55     27.65 o 
  -2   8  19      675.25      711.67     35.31 o 
  -1   8  19     1210.61     1234.81     64.01 o 
   0   8  19       53.77       49.20     30.34 o 
   1   8  19       96.09      109.18     27.34 o 
   2   8  19      728.06      759.55     51.65 o 
   3   8  19      223.47      231.43     32.30 o 
   4   8  19      379.21      314.95     34.96 o 
   5   8  19      408.63      446.29     39.66 o 
  -9   9  19       75.02       92.09     34.12 o 
  -8   9  19      578.83      604.43     40.48 o 
  -7   9  19      628.60      559.94     40.98 o 
  -6   9  19      364.41      333.43     31.58 o 
  -5   9  19      119.52      152.02     35.17 o 
  -4   9  19       57.03       50.55     23.90 o 
  -3   9  19      226.68      309.54     34.63 o 
  -2   9  19      577.96      639.65     52.47 o 
  -1   9  19     1114.94     1101.59     55.05 o 
   0   9  19      978.69      953.36     44.23 o 
   1   9  19       16.89      -21.09     22.46 o 
   2   9  19        9.65       10.05     50.16 o 
   3   9  19      603.14      585.17     40.99 o 
   4   9  19      269.47      265.33     35.75 o 
  -8  10  19      446.56      436.47     42.34 o 
  -7  10  19      353.34      360.21     38.77 o 
  -6  10  19       20.81       16.50     29.41 o 
  -5  10  19     1213.27     1162.82     52.60 o 
  -4  10  19      144.58      201.03     35.14 o 
  -3  10  19      235.47      250.03     40.53 o 
  -2  10  19      254.13      260.78     58.43 o 
  -1  10  19     1404.24     1383.05     62.66 o 
   0  10  19      198.86      209.81     40.08 o 
   1  10  19       69.12       87.82     30.98 o 
   2  10  19      488.65      445.51     39.29 o 
   3  10  19      295.38      290.18     46.86 o 
  -7  11  19      460.79      425.61     72.94 o 
  -6  11  19      576.97      484.82     73.80 o 
  -5  11  19      103.02       89.56     32.89 o 
  -4  11  19      232.46      228.41     34.39 o 
  -3  11  19      300.68      344.19     46.18 o 
  -2  11  19     1154.73     1232.47     62.05 o 
  -1  11  19       96.11       39.60     34.95 o 
   0  11  19      676.83      714.25     53.75 o 
   1  11  19      212.07      206.15     40.81 o 
   2  11  19      179.63      216.46     37.91 o 
  -4  12  19        7.44      -23.52     79.37 o 
  -3  12  19      225.32      205.70     42.03 o 
  -2  12  19       67.14       39.01     59.98 o 
  -1  12  19      700.96      825.23     57.51 o 
 -13   0  20      138.81      108.55     43.69 o 
 -12   0  20      113.18      104.95     41.75 o 
 -11   0  20       75.36       81.61     38.53 o 
 -10   0  20      244.05      282.62     42.47 o 
  -9   0  20     1360.39     1301.46     66.80 o 
  -8   0  20       86.52       80.55     56.63 o 
  -7   0  20       52.08       37.50     70.79 o 
  -6   0  20      872.13      962.70     57.71 o 
  -5   0  20       68.89       68.64     41.26 o 
  -4   0  20     3905.44     4379.52    111.82 o 
  -3   0  20     1488.31     1395.73     56.44 o 
  -2   0  20       54.40       43.81     23.64 o 
  -1   0  20      412.85      429.57     33.09 o 
   0   0  20     1830.48     1772.71     52.06 o 
   1   0  20      883.64      922.37     53.91 o 
   2   0  20     1825.49     1779.19     74.28 o 
   3   0  20      819.93      999.55     62.18 o 
   4   0  20      180.36       60.25     36.63 o 
   5   0  20      223.92      133.41     58.35 o 
   6   0  20      919.73      951.75     70.30 o 
   7   0  20      782.22      771.34     70.97 o 
 -13   1  20        2.76      -26.27     26.27 o 
 -12   1  20        0.99       31.50     27.72 o 
 -11   1  20      297.67      296.31     32.42 o 
 -10   1  20     1349.26     1343.39     48.10 o 
  -9   1  20      592.59      565.16     35.15 o 
  -8   1  20       80.33       68.51     23.49 o 
  -7   1  20      126.32       63.77     23.46 o 
  -6   1  20       77.66       55.69     21.31 o 
  -5   1  20     1380.85     1378.95     53.46 o 
  -4   1  20      560.08      528.93     29.09 o 
  -3   1  20        1.03      -10.78     17.77 o 
  -2   1  20     1637.68     1872.17     37.34 o 
  -1   1  20       25.12       27.87     14.37 o 
   0   1  20      203.96      238.62     24.02 o 
   1   1  20     1909.65     1947.25     45.04 o 
   2   1  20     1559.54     1671.07     57.95 o 
   3   1  20      404.17      379.83     31.99 o 
   4   1  20      248.30      210.09     29.61 o 
   5   1  20      737.34      753.71     44.74 o 
   6   1  20      619.04      637.87     44.08 o 
   7   1  20      524.58      549.27     45.26 o 
 -12   2  20      174.15      173.03     32.03 o 
 -11   2  20      195.45      225.94     30.99 o 
 -10   2  20      337.28      360.21     42.68 o 
  -9   2  20     1759.75     1719.97     53.56 o 
  -8   2  20       87.74      116.36     25.03 o 
  -7   2  20        2.73       63.22     27.89 o 
  -6   2  20      172.49      124.25     22.50 o 
  -5   2  20     1011.55     1119.21     39.54 o 
  -4   2  20      279.51      238.77     25.40 o 
  -3   2  20     1509.01     1641.90     41.51 o 
  -2   2  20        3.02        7.62     14.58 o 
  -1   2  20      108.31      132.88     17.26 o 
   0   2  20      101.61      116.73     20.94 o 
   1   2  20     1662.86     1574.91     49.09 o 
   2   2  20      376.40      408.39     28.63 o 
   3   2  20      468.73      378.91     33.31 o 
   4   2  20       13.60      -15.57     23.88 o 
   5   2  20        7.15      -25.96     25.96 o 
   6   2  20      387.75      368.80     38.81 o 
   7   2  20      158.46      154.72     57.91 o 
 -12   3  20        0.45       -4.26     26.53 o 
 -11   3  20       86.43       46.65     27.24 o 
 -10   3  20      486.03      480.24     35.09 o 
  -9   3  20     1676.33     1633.11     68.86 o 
  -8   3  20     1026.84      899.84     40.58 o 
  -7   3  20      115.98      131.03     24.57 o 
  -6   3  20       67.32      122.89     23.10 o 
  -5   3  20     2795.15     2546.29     58.10 o 
  -4   3  20      524.98      578.97     31.20 o 
  -3   3  20       22.64       27.12     18.85 o 
  -2   3  20     1558.77     1381.09     35.66 o 
  -1   3  20      235.72      235.83     23.41 o 
   0   3  20     1084.64     1082.35     34.69 o 
   1   3  20      110.42      158.18     21.30 o 
   2   3  20     2066.07     2025.61     59.60 o 
   3   3  20      139.19      144.88     32.20 o 
   4   3  20        1.28      -10.38     40.13 o 
   5   3  20      255.96      280.87     36.60 o 
   6   3  20      247.28      256.96     45.06 o 
   7   3  20      348.14      513.88     97.66 o 
 -12   4  20       41.61       12.65     27.03 o 
 -11   4  20        2.04      -21.01     24.68 o 
 -10   4  20      586.89      561.74     58.21 o 
  -9   4  20      584.13      599.17     37.44 o 
  -8   4  20      993.73      964.23     42.98 o 
  -7   4  20      698.93      711.29     34.43 o 
  -6   4  20      642.35      632.40     42.47 o 
  -5   4  20      174.02      140.87     23.91 o 
  -4   4  20     1941.39     1965.41     51.20 o 
  -3   4  20     1883.69     1687.12     46.01 o 
  -2   4  20        2.34       10.79     17.54 o 
  -1   4  20      155.44      198.95     22.04 o 
   0   4  20     1825.01     1659.59     41.79 o 
   1   4  20     1310.83     1239.58     48.11 o 
   2   4  20      208.02      232.62     29.96 o 
   3   4  20      451.85      507.45     31.44 o 
   4   4  20       98.90       74.39     28.74 o 
   5   4  20       17.59       79.37     35.60 o 
   6   4  20      141.10      159.69     44.55 o 
   7   4  20      754.63      803.13     63.43 o 
 -12   5  20        1.03      -25.09     25.09 o 
 -11   5  20       21.76       28.85     27.62 o 
 -10   5  20       59.51       96.43     29.60 o 
  -9   5  20      551.42      594.56     38.26 o 
  -8   5  20      168.07      181.50     29.25 o 
  -7   5  20       86.68      105.74     23.78 o 
  -6   5  20      146.98       98.98     23.61 o 
  -5   5  20      791.50      805.30     35.74 o 
  -4   5  20      169.45      172.02     46.01 o 
  -3   5  20      296.51      392.01     28.76 o 
  -2   5  20      804.66      912.59     37.12 o 
  -1   5  20       23.00       33.95     19.77 o 
   0   5  20       20.67       15.18     19.41 o 
   1   5  20      168.06      137.16     22.29 o 
   2   5  20      801.22      782.10     44.75 o 
   3   5  20      484.27      459.92     49.55 o 
   4   5  20       30.25       56.58     37.60 o 
   5   5  20       21.20       60.07     36.48 o 
   6   5  20      365.79      410.58     54.10 o 
 -11   6  20      246.78      295.45     36.41 o 
 -10   6  20        7.69       15.07     25.56 o 
  -9   6  20       60.70       76.23     26.79 o 
  -8   6  20       20.12      -12.92     21.63 o 
  -7   6  20      271.27      304.29     29.05 o 
  -6   6  20       23.36       63.25     23.45 o 
  -5   6  20      287.85      294.83     30.94 o 
  -4   6  20        6.04       13.35     18.40 o 
  -3   6  20       58.28       47.91     23.78 o 
  -2   6  20      309.90      235.47     25.39 o 
  -1   6  20       18.50       11.52     21.10 o 
   0   6  20       26.41       -6.63     19.88 o 
   1   6  20       80.26       46.14     20.68 o 
   2   6  20      427.36      456.74     39.28 o 
   3   6  20       14.21      -19.63     26.47 o 
   4   6  20      131.37       79.51     28.49 o 
   5   6  20        9.66      -14.93     37.33 o 
   6   6  20       51.91      -56.08    101.25 o 
 -11   7  20        1.28        5.06     38.97 o 
 -10   7  20      207.99      211.76     34.62 o 
  -9   7  20      149.47       88.76     29.48 o 
  -8   7  20        3.71       -0.66     27.18 o 
  -7   7  20       10.33        6.12     21.78 o 
  -6   7  20       90.79       95.00     24.01 o 
  -5   7  20       17.84      -12.88     23.68 o 
  -4   7  20        0.14       -8.70     19.01 o 
  -3   7  20      150.53      100.06     28.73 o 
  -2   7  20      326.76      351.02     36.68 o 
  -1   7  20       13.69        6.82     20.93 o 
   0   7  20        0.26       -6.98     20.81 o 
   1   7  20       63.67      133.26     35.79 o 
   2   7  20       55.74       45.80     28.64 o 
   3   7  20      165.16      138.64     32.33 o 
   4   7  20        0.04      -23.94     23.94 o 
   5   7  20        0.31       40.70     35.50 o 
 -10   8  20        6.21       28.41     29.46 o 
  -9   8  20       29.11       15.68     31.11 o 
  -8   8  20      370.43      377.06     39.53 o 
  -7   8  20        8.76       -9.87     22.59 o 
  -6   8  20        5.20       -8.03     21.99 o 
  -5   8  20        2.82      -24.40     24.40 o 
  -4   8  20      127.49       86.13     27.99 o 
  -3   8  20       30.30       22.53     21.84 o 
  -2   8  20      129.02      136.06     25.48 o 
  -1   8  20       76.05       42.54     33.80 o 
   0   8  20       21.99        2.24     40.73 o 
   1   8  20      189.90      206.44     31.58 o 
   2   8  20      320.52      354.58     39.63 o 
   3   8  20       88.23      122.63     29.95 o 
   4   8  20       14.08       76.97     32.12 o 
  -9   9  20      225.93      263.82     49.24 o 
  -8   9  20      120.03      112.27     30.80 o 
  -7   9  20      251.13      246.32     29.71 o 
  -6   9  20       14.64      -26.13     26.13 o 
  -5   9  20       30.39        5.11     27.66 o 
  -4   9  20       42.34       62.64     33.81 o 
  -3   9  20      109.11      106.64     30.28 o 
  -2   9  20       50.45       94.79     31.66 o 
  -1   9  20      275.81      369.08     43.58 o 
   0   9  20       45.31       17.68     31.68 o 
   1   9  20        0.23      -22.06     22.06 o 
   2   9  20        0.70      -23.62     39.95 o 
   3   9  20      145.63      100.74     46.82 o 
   4   9  20        4.78       93.71     47.18 o 
  -8  10  20       11.50        8.58     54.06 o 
  -7  10  20      304.91      326.84     37.16 o 
  -6  10  20      227.71      263.15     37.58 o 
  -5  10  20       16.06        4.12     49.39 o 
  -4  10  20       40.81       58.12     29.46 o 
  -3  10  20       77.48       63.01     30.50 o 
  -2  10  20      278.84      373.29     44.34 o 
  -1  10  20       52.30       73.22     35.90 o 
   0  10  20      596.14      582.04     64.98 o 
   1  10  20       62.64       63.17     34.96 o 
   2  10  20       35.48       40.03     34.56 o 
  -6  11  20       36.42      -31.75     47.19 o 
  -5  11  20       67.61       36.63     42.05 o 
  -4  11  20       72.03       43.10     31.40 o 
  -3  11  20        9.69       53.01     43.33 o 
  -2  11  20      127.68      145.51     40.81 o 
  -1  11  20      378.89      385.28     47.79 o 
   0  11  20        6.42       40.85     36.71 o 
 -12   1  21      114.53       97.70     30.34 o 
 -11   1  21       15.42      -23.85     23.85 o 
 -10   1  21        5.38        7.29     23.54 o 
  -9   1  21      193.48      168.24     28.51 o 
  -8   1  21       80.17       88.41     26.11 o 
  -7   1  21        3.08       19.29     23.62 o 
  -6   1  21       30.52       24.43     30.85 o 
  -5   1  21       43.59       48.06     20.40 o 
  -4   1  21      199.88      173.39     24.13 o 
  -3   1  21      114.55      195.97     24.43 o 
  -2   1  21      549.43      585.98     27.49 o 
  -1   1  21        0.93        3.17     15.82 o 
   0   1  21       20.51       48.03     18.14 o 
   1   1  21      299.97      346.88     32.33 o 
   2   1  21      120.06      147.10     41.61 o 
   3   1  21       70.16      149.58     34.45 o 
   4   1  21       77.99      101.73     28.83 o 
   5   1  21       93.96      169.04     37.99 o 
   6   1  21       20.36      -18.86     30.04 o 
   7   1  21        8.27       37.89     33.59 o 
 -12   2  21       33.44       50.82     29.07 o 
 -11   2  21      136.51      163.91     30.93 o 
 -10   2  21      257.95      216.32     40.87 o 
  -9   2  21        1.52       15.03     23.64 o 
  -8   2  21       40.85       49.34     23.62 o 
  -7   2  21      154.80      160.41     27.75 o 
  -6   2  21        0.19      -22.45     22.45 o 
  -5   2  21      134.41      143.52     25.34 o 
  -4   2  21      284.57      293.24     24.99 o 
  -3   2  21      329.90      306.90     29.67 o 
  -2   2  21      107.34      145.33     22.88 o 
  -1   2  21       60.13       79.60     19.33 o 
   0   2  21      175.37      202.51     27.35 o 
   1   2  21      146.80      160.31     22.71 o 
   2   2  21      276.25      294.98     31.57 o 
   3   2  21      259.49      249.57     32.38 o 
   4   2  21       56.28       16.90     26.43 o 
   5   2  21      137.72      139.12     33.01 o 
   6   2  21       11.17      -29.15     29.15 o 
 -12   3  21      109.95       43.32     29.63 o 
 -11   3  21        1.12       16.22     29.48 o 
 -10   3  21        7.72      -13.71     25.02 o 
  -9   3  21      268.07      303.78     31.78 o 
  -8   3  21       85.06       89.13     25.74 o 
  -7   3  21        7.88       42.26     24.00 o 
  -6   3  21      269.51      225.48     26.78 o 
  -5   3  21       32.37       13.70     21.62 o 
  -4   3  21      207.01      148.36     26.52 o 
  -3   3  21      510.12      428.27     29.17 o 
  -2   3  21      258.49      277.94     26.01 o 
  -1   3  21      297.62      262.07     23.89 o 
   0   3  21      308.46      352.09     28.25 o 
   1   3  21      199.97      159.83     33.32 o 
   2   3  21       28.25       62.85     28.38 o 
   3   3  21      246.10      293.48     34.18 o 
   4   3  21      451.88      390.34     37.07 o 
   5   3  21        3.52       69.80     36.04 o 
   6   3  21       96.57       93.09     51.27 o 
 -11   4  21       95.03      103.74     32.69 o 
 -10   4  21      140.41      199.75     30.90 o 
  -9   4  21       82.88       31.63     37.65 o 
  -8   4  21      144.09      191.23     28.99 o 
  -7   4  21      791.37      711.28     36.89 o 
  -6   4  21        4.68       38.52     23.52 o 
  -5   4  21      540.77      452.89     31.85 o 
  -4   4  21      237.01      173.15     30.84 o 
  -3   4  21      368.52      262.02     22.62 o 
  -2   4  21      488.52      513.21     29.55 o 
  -1   4  21      485.29      427.26     27.16 o 
   0   4  21        0.37      -16.73     17.69 o 
   1   4  21      102.23       53.64     23.28 o 
   2   4  21       68.91       75.59     23.70 o 
   3   4  21      105.37       92.97     34.72 o 
   4   4  21      145.95       95.05     38.38 o 
   5   4  21      403.88      438.10     87.26 o 
   6   4  21       47.67       83.08     41.44 o 
 -11   5  21        0.93      -25.66     25.66 o 
 -10   5  21       13.22       12.81     28.28 o 
  -9   5  21      331.16      330.59     34.80 o 
  -8   5  21      515.21      517.54     37.20 o 
  -7   5  21        0.44      -28.84     29.66 o 
  -6   5  21     1109.86     1118.05     42.46 o 
  -5   5  21        1.68      -19.85     19.85 o 
  -4   5  21       87.87       23.36     23.57 o 
  -3   5  21      905.70      895.07     37.74 o 
  -2   5  21     1370.32     1406.84     46.08 o 
  -1   5  21        4.93       26.17     20.75 o 
   0   5  21      196.22      152.16     25.12 o 
   1   5  21      447.83      446.97     31.81 o 
   2   5  21       37.18       29.37     24.57 o 
   3   5  21       24.63      -23.13     23.13 o 
   4   5  21      499.90      499.22     50.63 o 
   5   5  21        6.23      -13.27     37.22 o 
   6   5  21        4.78       21.69     40.50 o 
 -11   6  21       86.64       -0.96     29.37 o 
 -10   6  21       76.42       79.92     29.68 o 
  -9   6  21       12.46       60.20     26.95 o 
  -8   6  21      241.67      219.16     31.34 o 
  -7   6  21      352.86      393.21     32.48 o 
  -6   6  21        9.70       36.96     24.13 o 
  -5   6  21      139.45      129.58     24.97 o 
  -4   6  21        4.05       14.30     31.75 o 
  -3   6  21      194.07      184.94     25.55 o 
  -2   6  21      120.33      155.92     25.21 o 
  -1   6  21      991.84     1091.29     42.68 o 
   0   6  21       14.91       23.76     21.15 o 
   1   6  21       12.92       -2.23     25.79 o 
   2   6  21      259.25      280.03     32.24 o 
   3   6  21      304.62      310.42     32.98 o 
   4   6  21      100.52       46.77     41.87 o 
   5   6  21      457.48      476.41    112.84 o 
 -10   7  21       75.80       81.17     31.81 o 
  -9   7  21      153.53       96.68     41.08 o 
  -8   7  21      133.11      118.09     28.95 o 
  -7   7  21        2.04      -22.36     22.36 o 
  -6   7  21      216.26      169.39     27.74 o 
  -5   7  21       10.93       44.39     28.13 o 
  -4   7  21       29.15       49.77     27.20 o 
  -3   7  21      168.43      207.75     27.64 o 
  -2   7  21      177.22      218.37     27.53 o 
  -1   7  21      211.42      200.54     28.18 o 
   0   7  21      314.77      195.37     72.08 o 
   1   7  21      110.06      107.58     28.68 o 
   2   7  21       17.43        1.47     31.90 o 
   3   7  21      505.98      517.42     38.67 o 
   4   7  21      563.36      494.43     40.70 o 
  -9   8  21      163.83      122.97     32.66 o 
  -8   8  21      187.45      178.19     53.13 o 
  -7   8  21      725.82      725.42     38.47 o 
  -6   8  21       30.44      -39.08     39.35 o 
  -5   8  21       20.38       29.23     42.11 o 
  -4   8  21      207.99      175.96     31.82 o 
  -3   8  21      334.92      347.35     30.90 o 
  -2   8  21      369.15      328.18     36.11 o 
  -1   8  21      617.73      617.08     57.17 o 
   0   8  21        8.93       74.21     33.90 o 
   1   8  21       13.32       62.47     28.81 o 
   2   8  21      447.66      432.98     42.61 o 
   3   8  21      375.30      496.91     47.23 o 
   4   8  21      181.41      134.04     75.51 o 
  -8   9  21      542.29      677.70     91.98 o 
  -7   9  21      157.92      148.11     31.66 o 
  -6   9  21     1036.10     1030.79     52.73 o 
  -5   9  21      679.35      695.22     48.56 o 
  -4   9  21       37.59       24.47     34.41 o 
  -3   9  21      271.47      248.89     33.84 o 
  -2   9  21     1337.06     1232.31     70.36 o 
  -1   9  21       28.23      101.80     37.21 o 
   0   9  21      407.91      502.12     49.59 o 
   1   9  21      135.46      136.27     54.85 o 
   2   9  21      393.32      513.89     42.39 o 
  -6  10  21       27.33      108.36     43.47 o 
  -5  10  21      498.05      486.55     94.86 o 
  -4  10  21      572.63      492.35     80.23 o 
  -3  10  21      621.98      693.09     47.31 o 
  -2  10  21      221.49      257.44     48.84 o 
  -1  10  21      841.58      864.61     56.56 o 
   0  10  21       17.38       40.04     38.34 o 
   1  10  21       20.54      -34.63     67.36 o 
  -3  11  21        6.02       30.36     87.10 o 
  -2  11  21      490.72      540.61     57.79 o 
 -12   0  22      110.50      140.65     45.68 o 
 -11   0  22     1276.54     1428.34     78.77 o 
 -10   0  22      134.43      188.89     43.57 o 
  -9   0  22      908.64      994.41     64.26 o 
  -8   0  22      130.92      130.40     40.61 o 
  -7   0  22      440.15      421.81     51.06 o 
  -6   0  22      102.18       76.79     37.63 o 
  -5   0  22     1197.93     1247.69     76.46 o 
  -4   0  22      344.69      228.65     36.70 o 
  -3   0  22      127.23       92.13     31.70 o 
  -2   0  22       35.74       94.66     33.33 o 
  -1   0  22       10.54       34.25     24.15 o 
   0   0  22      685.52      645.71     49.45 o 
   1   0  22     1050.40      965.56     59.76 o 
   2   0  22      609.56      652.07     56.27 o 
   3   0  22      513.19      453.60     53.39 o 
   4   0  22      234.73      165.92     45.92 o 
   5   0  22       88.15      102.97     48.01 o 
   6   0  22      710.59      515.40     65.31 o 
 -12   1  22       21.12       36.50     29.17 o 
 -11   1  22      381.03      378.84     37.11 o 
 -10   1  22     1504.93     1399.85     53.36 o 
  -9   1  22       33.01       12.40     28.36 o 
  -8   1  22      117.87      149.80     28.68 o 
  -7   1  22      913.35      921.05     44.89 o 
  -6   1  22      443.32      473.95     33.39 o 
  -5   1  22      579.71      580.12     35.64 o 
  -4   1  22     1193.10     1175.38     40.82 o 
  -3   1  22      301.88      318.68     27.88 o 
  -2   1  22      614.98      594.55     32.11 o 
  -1   1  22        4.91       -4.20     18.19 o 
   0   1  22     1583.26     1586.43     48.61 o 
   1   1  22     1085.94     1097.66     45.10 o 
   2   1  22     1035.15     1197.67     47.37 o 
   3   1  22       98.13      132.37     28.86 o 
   4   1  22       30.92       15.91     27.87 o 
   5   1  22     1086.74     1092.31     52.89 o 
   6   1  22      430.20      461.76     44.70 o 
 -11   2  22      610.09      618.12     43.87 o 
 -10   2  22      639.61      656.84     41.73 o 
  -9   2  22     1735.41     1678.23     56.77 o 
  -8   2  22       11.62       -5.25     23.22 o 
  -7   2  22        9.85      -22.36     22.36 o 
  -6   2  22     1448.67     1498.86     48.17 o 
  -5   2  22     1417.39     1360.63     46.14 o 
  -4   2  22      585.32      646.22     33.59 o 
  -3   2  22     1778.94     1786.77     48.21 o 
  -2   2  22      780.87      747.36     40.72 o 
  -1   2  22       42.54       38.01     20.89 o 
   0   2  22      612.16      603.10     33.33 o 
   1   2  22     2435.14     2534.68     64.65 o 
   2   2  22       46.97       40.97     24.39 o 
   3   2  22      471.00      506.77     37.19 o 
   4   2  22      420.13      485.49     41.16 o 
   5   2  22      533.38      672.98     49.22 o 
   6   2  22      416.68      486.42     56.36 o 
 -11   3  22      263.30      294.54     36.61 o 
 -10   3  22      708.13      701.72     41.86 o 
  -9   3  22      589.95      519.92     38.31 o 
  -8   3  22      612.44      647.65     39.55 o 
  -7   3  22      258.72      306.17     31.77 o 
  -6   3  22      103.25      102.55     25.12 o 
  -5   3  22      657.10      694.44     37.16 o 
  -4   3  22     1988.81     1977.78     54.45 o 
  -3   3  22        0.40       41.50     23.89 o 
  -2   3  22      638.31      670.46     32.81 o 
  -1   3  22      242.09      281.00     27.67 o 
   0   3  22     1744.38     1737.13     45.20 o 
   1   3  22      412.97      384.36     40.17 o 
   2   3  22     1379.87     1298.91     50.32 o 
   3   3  22        3.46      -14.19     34.42 o 
   4   3  22       15.79      -35.67     35.67 o 
   5   3  22      518.07      484.52     51.51 o 
 -11   4  22      201.92      245.31     36.39 o 
 -10   4  22       54.84       39.50     27.35 o 
  -9   4  22      680.89      719.34     41.45 o 
  -8   4  22      238.80      214.10     31.88 o 
  -7   4  22       13.29       42.09     23.81 o 
  -6   4  22      339.99      364.77     31.12 o 
  -5   4  22      300.35      315.11     31.35 o 
  -4   4  22      212.92      182.66     33.13 o 
  -3   4  22      916.65      955.98     49.06 o 
  -2   4  22        2.26       -3.59     20.60 o 
  -1   4  22      104.92      172.41     26.01 o 
   0   4  22      277.35      272.71     26.40 o 
   1   4  22     1258.76     1205.24     43.30 o 
   2   4  22      182.84      164.68     37.38 o 
   3   4  22       48.88       89.08     30.45 o 
   4   4  22       21.85       -8.96     36.29 o 
   5   4  22      291.35      303.15     50.36 o 
 -10   5  22      116.95       80.04     30.67 o 
  -9   5  22      127.66       79.96     28.45 o 
  -8   5  22       61.95       33.13     27.26 o 
  -7   5  22      230.89      204.60     31.44 o 
  -6   5  22      123.43      161.14     27.84 o 
  -5   5  22       99.03       64.61     29.11 o 
  -4   5  22      847.00      905.28     48.92 o 
  -3   5  22      122.33       72.65     28.60 o 
  -2   5  22      152.07      122.66     26.39 o 
  -1   5  22      157.55      141.34     25.00 o 
   0   5  22      643.98      686.81     53.49 o 
   1   5  22      284.15      332.78     30.77 o 
   2   5  22      500.92      574.11     45.56 o 
   3   5  22        0.32      -33.27     33.27 o 
   4   5  22      101.34       77.59     40.82 o 
   5   5  22      265.66      236.47     49.19 o 
 -10   6  22       10.34      -27.88     27.88 o 
  -9   6  22      353.47      420.58     39.81 o 
  -8   6  22       58.46       26.73     29.81 o 
  -7   6  22       40.83       22.51     25.09 o 
  -6   6  22      516.61      518.11     35.82 o 
  -5   6  22      309.22      349.11     42.23 o 
  -4   6  22       37.05       31.28     58.35 o 
  -3   6  22      355.04      309.17     37.17 o 
  -2   6  22       13.50       54.82     23.87 o 
  -1   6  22       75.67       65.55     25.99 o 
   0   6  22      324.68      330.61     33.44 o 
   1   6  22      599.30      540.83     45.00 o 
   2   6  22        9.84        8.91     33.00 o 
   3   6  22       20.47       33.82     44.62 o 
   4   6  22       35.61       76.82     43.23 o 
  -9   7  22       84.07       98.53     31.98 o 
  -8   7  22       12.48       22.64     31.36 o 
  -7   7  22       15.86       26.95     25.57 o 
  -6   7  22       11.82      -30.52     30.52 o 
  -5   7  22       30.08       26.16     29.22 o 
  -4   7  22      166.19      144.75     39.32 o 
  -3   7  22       86.57       77.19     29.90 o 
  -2   7  22        6.02       15.15     23.67 o 
  -1   7  22        1.42       -1.98     25.78 o 
   0   7  22      108.33      103.66     36.03 o 
   1   7  22      291.66      398.00     46.48 o 
   2   7  22      149.42      210.44     40.45 o 
   3   7  22       55.07       49.61     30.46 o 
  -8   8  22      134.85      105.39     37.53 o 
  -7   8  22        0.40       28.90     27.38 o 
  -6   8  22        0.56      -32.33     37.28 o 
  -5   8  22       31.39       61.26     38.77 o 
  -4   8  22        2.59       -3.06     25.89 o 
  -3   8  22        1.13      -23.10     23.10 o 
  -2   8  22      379.77      366.80     39.11 o 
  -1   8  22       18.53      -26.60     72.20 o 
   0   8  22        0.20      -14.21     29.71 o 
   1   8  22       14.85       68.38     36.41 o 
   2   8  22      260.75      232.94     36.36 o 
  -7   9  22       83.13       97.00     36.72 o 
  -6   9  22        0.80      -12.89     44.71 o 
  -5   9  22       20.48       -0.43     31.62 o 
  -4   9  22       48.92       65.68     55.35 o 
  -3   9  22       23.33       31.59     36.85 o 
  -2   9  22       13.53       -8.58     38.61 o 
  -1   9  22      148.04      177.75     40.90 o 
   0   9  22        4.46       21.79     35.99 o 
   1   9  22        8.40       19.62     34.18 o 
  -5  10  22        1.27      -62.40     62.40 o 
  -4  10  22       30.08       -4.08     37.83 o 
  -3  10  22       25.52      -19.06     30.13 o 
  -2  10  22      121.83       48.08     44.10 o 
  -1  10  22        0.99       12.84     38.02 o 
 -11   1  23        3.27       40.77     38.89 o 
 -10   1  23       66.06       44.46     32.33 o 
  -9   1  23       28.52       -1.84     28.73 o 
  -8   1  23        4.49      -10.52     26.33 o 
  -7   1  23      144.62      166.06     34.06 o 
  -6   1  23       17.54       12.29     29.55 o 
  -5   1  23       11.51       21.16     22.51 o 
  -4   1  23      115.34       97.79     35.24 o 
  -3   1  23       37.63       -0.91     30.81 o 
  -2   1  23       22.42       -3.50     29.90 o 
  -1   1  23       71.20       39.75     25.26 o 
   0   1  23       23.73       40.54     23.66 o 
   1   1  23      155.64      146.61     28.42 o 
   2   1  23        3.61        4.60     27.50 o 
   3   1  23       37.96       34.31     30.38 o 
   4   1  23      122.55       42.60     30.05 o 
   5   1  23        0.74       51.10     33.12 o 
 -11   2  23       65.16       79.78     50.28 o 
 -10   2  23       94.69       94.26     31.33 o 
  -9   2  23        0.48       -7.31     25.97 o 
  -8   2  23       48.70       68.39     27.45 o 
  -7   2  23        9.03      -23.20     23.20 o 
  -6   2  23        4.03       18.36     24.11 o 
  -5   2  23       78.82       61.15     28.25 o 
  -4   2  23       45.72        6.06     22.76 o 
  -3   2  23       78.53       64.23     26.30 o 
  -2   2  23       10.61       28.97     48.92 o 
  -1   2  23       97.10       84.99     24.00 o 
   0   2  23        4.05       -6.00     24.91 o 
   1   2  23      133.95      160.19     30.11 o 
   2   2  23      153.74      142.85     30.95 o 
   3   2  23       60.27       68.01     30.47 o 
   4   2  23        0.36       14.33     30.42 o 
   5   2  23       28.38        5.44     32.09 o 
 -11   3  23      133.86      142.17     44.26 o 
 -10   3  23        0.54      -10.07     26.50 o 
  -9   3  23      119.12      190.49     43.72 o 
  -8   3  23      566.10      507.90     39.16 o 
  -7   3  23       12.48       64.48     26.66 o 
  -6   3  23       89.68       57.04     25.43 o 
  -5   3  23      272.12      350.28     33.75 o 
  -4   3  23      172.29      202.76     33.41 o 
  -3   3  23       34.38        6.89     29.14 o 
  -2   3  23      443.86      508.50     38.78 o 
  -1   3  23        4.12       22.81     24.66 o 
   0   3  23       38.67       18.15     27.75 o 
   1   3  23      240.92      143.44     41.43 o 
   2   3  23        7.75       32.03     29.69 o 
   3   3  23        2.91      -26.83     26.83 o 
   4   3  23       73.13      100.50     33.77 o 
 -10   4  23      101.59       96.96     32.44 o 
  -9   4  23      110.77       82.84     30.51 o 
  -8   4  23      154.18      118.97     30.33 o 
  -7   4  23      797.63      895.89     41.48 o 
  -6   4  23       70.33       85.27     27.60 o 
  -5   4  23      199.71      248.85     31.20 o 
  -4   4  23      464.22      494.57     42.96 o 
  -3   4  23      578.42      557.68     42.50 o 
  -2   4  23       19.04       16.96     26.62 o 
  -1   4  23     1030.31     1087.61     42.49 o 
   0   4  23        9.31       11.12     22.80 o 
   1   4  23       47.94      151.28     39.91 o 
   2   4  23      166.11      223.33     43.12 o 
   3   4  23       39.13       24.92     36.07 o 
   4   4  23       29.20      -23.47     37.69 o 
 -10   5  23       24.08      106.75     41.24 o 
  -9   5  23      226.58      263.50     35.67 o 
  -8   5  23      315.13      308.70     36.90 o 
  -7   5  23       37.34       55.41     27.34 o 
  -6   5  23      630.08      640.01     39.29 o 
  -5   5  23       24.17       16.25     48.18 o 
  -4   5  23        2.58      -14.78     34.18 o 
  -3   5  23      406.05      371.58     40.31 o 
  -2   5  23     1645.91     1579.20     61.85 o 
  -1   5  23       74.40       46.21     24.16 o 
   0   5  23      170.71      129.86     32.27 o 
   1   5  23      361.30      409.78     35.71 o 
   2   5  23       40.05       50.67     37.68 o 
   3   5  23      223.61      237.72     55.81 o 
   4   5  23      653.60      710.76     58.92 o 
  -9   6  23       95.96      100.87     32.57 o 
  -8   6  23       58.04       58.79     28.85 o 
  -7   6  23      465.25      454.53     37.19 o 
  -6   6  23       10.61        7.25     35.73 o 
  -5   6  23        2.36      -14.03     29.44 o 
  -4   6  23      110.73       98.10     38.35 o 
  -3   6  23      299.40      348.54     37.38 o 
  -2   6  23       10.05       10.99     27.39 o 
  -1   6  23      722.42      710.28     40.30 o 
   0   6  23       32.08       83.02     34.97 o 
   1   6  23       37.68       45.53     34.37 o 
   2   6  23      290.28      319.57     43.21 o 
   3   6  23      397.40      456.56     52.70 o 
  -8   7  23      411.61      407.53     39.36 o 
  -7   7  23       61.38       95.16     28.90 o 
  -6   7  23       37.41       26.99     33.03 o 
  -5   7  23       16.30       14.65     30.07 o 
  -4   7  23      209.36      208.05     43.48 o 
  -3   7  23       85.79      122.12     33.38 o 
  -2   7  23      323.37      311.27     33.55 o 
  -1   7  23        0.30       42.28     71.65 o 
   0   7  23        3.55      -17.73     35.46 o 
   1   7  23      120.21      117.82     61.75 o 
   2   7  23      298.15      368.37     48.26 o 
  -7   8  23      625.02      673.87     81.85 o 
  -6   8  23        9.31       19.89     33.90 o 
  -5   8  23        0.98        0.12     32.20 o 
  -4   8  23      146.66      122.63     41.56 o 
  -3   8  23      235.39      263.97     89.24 o 
  -2   8  23      186.57      310.33     40.37 o 
  -1   8  23      367.40      417.57     80.17 o 
   0   8  23        1.52       18.93     41.05 o 
   1   8  23        3.88      -10.20     34.79 o 
  -5   9  23      118.43      121.31     46.82 o 
  -4   9  23        4.18      -12.87     48.91 o 
  -3   9  23      541.10      435.96     81.09 o 
  -2   9  23      543.57      607.51     61.40 o 
  -1   9  23       81.34       -2.83     37.06 o 
 -10   0  24       34.90       89.49     78.51 o 
  -9   0  24      687.34      742.76     65.46 o 
  -8   0  24      409.78      455.80     58.82 o 
  -7   0  24      653.97      707.31     64.08 o 
  -6   0  24      531.49      610.43     57.71 o 
  -5   0  24     2759.79     2656.83     88.04 o 
  -4   0  24        7.80       -8.25     33.92 o 
  -3   0  24       42.40      124.20     38.82 o 
  -2   0  24     1818.86     1688.40    106.16 o 
   0   0  24       19.67        4.29     43.76 o 
   1   0  24     1813.55     1782.85     82.49 o 
   2   0  24        6.15       24.76     58.78 o 
   3   0  24       77.66      115.17     49.92 o 
   4   0  24      188.74      259.22     55.40 o 
 -10   1  24     1082.38     1152.28     52.90 o 
  -9   1  24       58.91       87.16     39.14 o 
  -8   1  24       82.34       74.34     30.56 o 
  -7   1  24      207.53      196.43     51.03 o 
  -6   1  24     1403.07     1481.84     51.53 o 
  -5   1  24      274.67      303.39     31.50 o 
  -4   1  24     1067.86     1001.93     49.65 o 
  -3   1  24      141.65      118.97     26.53 o 
  -2   1  24        7.76       23.01     43.93 o 
  -1   1  24      412.14      437.98     51.62 o 
   0   1  24     1672.33     1727.24     63.29 o 
   1   1  24      103.56       80.71     29.64 o 
   2   1  24      418.33      391.41     39.33 o 
   3   1  24       83.35      116.87     32.32 o 
   4   1  24      213.82      178.34     37.94 o 
 -10   2  24       30.98       -5.82     29.35 o 
  -9   2  24      492.06      448.30     41.07 o 
  -8   2  24        3.01      -31.38     31.38 o 
  -7   2  24      301.13      333.71     35.89 o 
  -6   2  24      192.64      126.88     30.18 o 
  -5   2  24      843.72      832.58     41.56 o 
  -4   2  24      268.21      194.47     29.07 o 
  -3   2  24       34.56       15.57     29.05 o 
  -2   2  24      467.10      455.03     62.03 o 
  -1   2  24       73.31      100.01     29.71 o 
   0   2  24       54.28       96.05     32.31 o 
   1   2  24     1548.05     1455.43     53.83 o 
   2   2  24       19.14       -7.03     36.41 o 
   3   2  24      128.30      110.23     33.48 o 
   4   2  24      291.06      276.35     41.40 o 
 -10   3  24      771.87      860.17     49.68 o 
  -9   3  24        9.59      -25.99     25.99 o 
  -8   3  24      249.64      263.98     37.42 o 
  -7   3  24       94.74       89.96     29.02 o 
  -6   3  24     1106.06     1172.53     56.59 o 
  -5   3  24      203.03      141.43     31.07 o 
  -4   3  24     1281.29     1170.49     57.24 o 
  -3   3  24       44.60      108.61     33.49 o 
  -2   3  24       30.08       69.53     29.63 o 
  -1   3  24      203.57      192.24     40.75 o 
   0   3  24     1710.93     1768.14     63.42 o 
   1   3  24       58.56       81.57     43.24 o 
   2   3  24      484.92      538.40     42.26 o 
   3   3  24       97.18       92.18     33.56 o 
  -9   4  24      881.98      874.58     55.45 o 
  -8   4  24       22.44       22.50     28.87 o 
  -7   4  24      395.38      412.01     35.63 o 
  -6   4  24      573.83      601.56     45.58 o 
  -5   4  24     1297.10     1270.13     57.67 o 
  -4   4  24        1.86       -7.00     46.98 o 
  -3   4  24      483.45      560.34     57.93 o 
  -2   4  24      649.87      664.16     43.06 o 
  -1   4  24      820.94      873.38     54.00 o 
   0   4  24       31.61       -7.62     23.40 o 
   1   4  24     1566.52     1663.23    147.88 o 
   2   4  24       61.09       51.50     35.01 o 
   3   4  24        2.00      -48.99     57.02 o 
  -9   5  24        6.77       25.35     30.29 o 
  -8   5  24       48.55       49.40     31.94 o 
  -7   5  24       46.18       21.66     28.55 o 
  -6   5  24      670.10      637.03     50.42 o 
  -5   5  24       71.53       99.58     47.09 o 
  -4   5  24      535.17      508.33     45.89 o 
  -3   5  24       26.76      -28.41     28.41 o 
  -2   5  24       13.93       41.21     45.50 o 
  -1   5  24      139.83       88.64     26.40 o 
   0   5  24      504.43      407.05     41.43 o 
   1   5  24       49.74       -6.89     38.61 o 
   2   5  24      185.99      161.40     53.38 o 
  -8   6  24       92.07       87.77     33.22 o 
  -7   6  24      208.60      171.80     32.59 o 
  -6   6  24       60.43       49.08     33.42 o 
  -5   6  24       24.30       83.17     35.58 o 
  -4   6  24       29.71       52.34     42.36 o 
  -3   6  24       88.81       70.12     32.17 o 
  -2   6  24       55.98       72.86     70.40 o 
  -1   6  24      113.68      110.97     32.57 o 
   0   6  24      269.35      240.39     42.14 o 
   1   6  24      174.86      144.60     50.26 o 
   2   6  24       66.04       83.15     47.63 o 
  -7   7  24        7.67      -23.14     34.68 o 
  -6   7  24      236.44      361.42     44.13 o 
  -5   7  24       19.90      -11.34     40.62 o 
  -4   7  24       27.21       -7.68     57.49 o 
  -3   7  24       27.76       -2.11     33.69 o 
  -2   7  24      132.52      110.94     41.85 o 
  -1   7  24        2.79       -2.89     74.65 o 
   0   7  24       66.74       80.49     39.09 o 
   1   7  24       70.26       86.65     49.55 o 
  -5   8  24      154.98      128.03     38.32 o 
  -4   8  24      102.76      151.88     60.92 o 
  -3   8  24        0.90      -32.57     32.57 o 
  -2   8  24       59.02       63.97     43.64 o 
  -1   8  24      171.68      189.94     59.53 o 
  -9   1  25        0.45        0.49     29.25 o 
  -8   1  25        7.71       22.81     36.48 o 
  -7   1  25       26.57      -18.39     28.89 o 
  -6   1  25       47.85       -2.93     29.47 o 
  -5   1  25        0.20        7.72     25.37 o 
  -4   1  25      104.85       85.42     31.34 o 
  -3   1  25      102.14      112.58     33.69 o 
  -2   1  25       15.10      -14.20     40.13 o 
  -1   1  25       41.08        9.84     40.44 o 
   0   1  25       62.81       82.38     60.07 o 
   1   1  25        0.19      -24.79     59.03 o 
   2   1  25       36.19       30.57     29.35 o 
   3   1  25       24.12      -10.67     30.24 o 
  -9   2  25       11.08        9.11     30.59 o 
  -8   2  25       19.49        6.23     30.09 o 
  -7   2  25       10.76       32.00     30.38 o 
  -6   2  25       69.05        6.58     27.53 o 
  -5   2  25        0.82       -5.04     27.75 o 
  -4   2  25       11.06      -23.25     29.04 o 
  -3   2  25       86.08      123.83     33.94 o 
  -2   2  25        0.24      -18.46     32.53 o 
  -1   2  25       74.02       79.60     47.58 o 
   0   2  25      114.16       82.94     44.17 o 
   1   2  25       95.35       89.64     71.22 o 
   2   2  25       14.83        9.92     48.06 o 
   3   2  25       75.74      108.95     35.29 o 
  -9   3  25      198.56      250.76     38.71 o 
  -8   3  25      151.73       77.39     35.75 o 
  -7   3  25       13.52       17.32     28.92 o 
  -6   3  25      331.43      334.40     39.53 o 
  -5   3  25      212.92      149.98     42.06 o 
  -4   3  25       19.53      -30.02     30.02 o 
  -3   3  25      383.49      365.73     40.45 o 
  -2   3  25      408.56      351.29     38.52 o 
  -1   3  25       18.32       64.54     52.54 o 
   0   3  25       39.18        1.71     41.07 o 
   1   3  25      296.48      322.64     43.30 o 
   2   3  25      157.36      253.07     51.53 o 
  -8   4  25       59.72       -8.50     30.24 o 
  -7   4  25      528.19      564.15     50.24 o 
  -6   4  25       62.25       70.20     31.30 o 
  -5   4  25       69.83       77.86     34.34 o 
  -4   4  25      141.16      110.33     38.29 o 
  -3   4  25      484.47      485.10     57.04 o 
  -2   4  25      106.49      106.43     32.78 o 
  -1   4  25      646.86      660.11     59.82 o 
   0   4  25       25.77      -38.03     47.06 o 
   1   4  25       15.22       76.98     46.76 o 
   2   4  25      156.31       81.44     85.81 o 
  -8   5  25      524.20      571.66     53.82 o 
  -7   5  25       64.11       87.68     32.06 o 
  -6   5  25       75.64       97.31     39.50 o 
  -5   5  25       31.67       43.33     36.92 o 
  -4   5  25      202.46      277.38     42.65 o 
  -3   5  25      131.13      175.26     51.06 o 
  -2   5  25      351.33      353.18     47.43 o 
  -1   5  25       13.95        6.91     47.44 o 
   0   5  25      109.79       76.49     34.68 o 
   1   5  25       53.91      123.00     46.43 o 
  -7   6  25      280.33      265.26     44.50 o 
  -6   6  25       21.72       -2.52     35.05 o 
  -5   6  25        2.28      -25.17     33.67 o 
  -4   6  25      108.41      222.98     44.17 o 
  -3   6  25      306.21      232.62     39.01 o 
  -2   6  25       78.93      105.29     38.65 o 
  -1   6  25      355.77      355.10     53.12 o 
   0   6  25       58.63       -1.20     55.90 o 
  -5   7  25        3.07        5.26     34.01 o 
  -4   7  25       79.96       47.54     36.45 o 
  -3   7  25      605.53      628.12     50.95 o 
  -2   7  25      627.22      855.76     73.37 o 
  -8   0  26       76.40        5.66     53.20 o 
  -7   0  26      636.44      641.41     67.59 o 
  -6   0  26       41.68        5.38     45.97 o 
  -5   0  26      299.21      254.96     48.90 o 
  -4   0  26       90.04      134.66     46.33 o 
  -3   0  26       17.11      -49.89     49.89 o 
  -2   0  26      129.63      146.23     66.70 o 
  -1   0  26      569.25      575.78     84.78 o 
   0   0  26       67.52       64.36     60.07 o 
   1   0  26      364.09      441.05     78.94 o 
  -8   1  26       67.77       84.70     37.53 o 
  -7   1  26       52.83       32.94     32.35 o 
  -6   1  26     1613.97     1753.79     59.67 o 
  -5   1  26        2.20       44.54     39.48 o 
  -4   1  26      102.36       93.76     35.82 o 
  -3   1  26       87.92      -22.90     40.77 o 
  -2   1  26      241.83      218.48     51.86 o 
  -1   1  26       88.64      173.18     80.23 o 
   0   1  26      886.63      806.60     93.53 o 
   1   1  26        0.15      -12.15     39.10 o 
  -8   2  26      163.45       94.51     47.93 o 
  -7   2  26      796.84      745.81     49.39 o 
  -6   2  26      136.36      117.46     34.68 o 
  -5   2  26      836.91      845.51     56.14 o 
  -4   2  26      152.88      164.86     36.74 o 
  -3   2  26        0.48        5.35     36.62 o 
  -2   2  26      117.74       90.89    157.89 o 
  -1   2  26     1043.61     1074.24     71.98 o 
   0   2  26        5.94      110.47     49.98 o 
   1   2  26      373.16      327.79     79.80 o 
  -8   3  26        0.09       13.40     31.64 o 
  -7   3  26       72.13       24.64     33.87 o 
  -6   3  26      907.21      883.77     68.38 o 
  -5   3  26       55.25       21.55     56.11 o 
  -4   3  26      351.80      369.51     47.89 o 
  -3   3  26       67.28      107.48     35.47 o 
  -2   3  26      151.58       80.02     45.08 o 
  -1   3  26       40.94      125.81     47.19 o 
   0   3  26      664.58      792.69     75.40 o 
   1   3  26        6.43      -37.74     37.74 o 
  -7   4  26      219.77      332.08     41.75 o 
  -6   4  26       68.18       75.03     38.68 o 
  -5   4  26      247.01      260.56     47.06 o 
  -4   4  26       46.74       44.75     43.47 o 
  -3   4  26      113.92       53.25     38.11 o 
  -2   4  26       68.02       60.35     33.32 o 
  -1   4  26       82.05      134.46     68.70 o 
   0   4  26       31.56       27.58     45.47 o 
  -6   5  26      320.50      355.68     49.54 o 
  -5   5  26      130.29      100.37     41.37 o 
  -4   5  26       94.78      131.33     39.75 o 
  -3   5  26       16.69       61.59     44.12 o 
  -2   5  26       93.79      135.37     40.50 o 
  -1   5  26      138.00      158.55     38.85 o 
  -7   1  27       14.17       51.80     44.07 o 
  -6   1  27       51.70       44.65     33.90 o 
  -5   1  27      112.65       10.90     60.19 o 
  -4   1  27       93.41       96.52     38.57 o 
  -3   1  27       79.68       78.74     50.41 o 
  -2   1  27       64.67      121.81     64.13 o 
  -1   1  27      463.99      468.44     88.53 o 
  -6   2  27       87.95       82.37     39.10 o 
  -5   2  27       12.33       -3.02     49.42 o 
  -4   2  27       98.70      137.65     40.04 o 
  -3   2  27      165.87       31.80     53.26 o 
  -2   2  27       29.01       44.83     48.20 o 
  -1   2  27      126.25      135.14     48.02 o 
  -6   3  27       74.80       90.99     70.74 o 
  -5   3  27      108.53      116.39     42.68 o 
  -4   3  27      310.06      405.19     51.50 o 
  -3   3  27      230.02      291.66     44.18 o 
  -2   3  27       89.00      177.58     80.23 o 
  -4   4  27      214.53      213.74    124.85 o 
  -3   4  27      404.51      479.50     99.74 o 
                                                 
